# Supplementary material for: Whole Genome Sequencing Differentiates Presumptive Extended Spectrum Beta-Lactamase Producing Escherichia coli along Segments of the One Health Continuum
Source: Microorganisms. 2020 Mar 22;8(3):448. doi: 10.3390/microorganisms8030448 (PMC7143971; doi:10.3390/microorganisms8030448)
Supplement: Supplementary file 1 [file microorganisms-08-00448-s001.zip]

Archive with 2 entries (2 files):
- Adator_Fig_S1_to_S6_Table_S4_S5_S57_S12_supplementary file_clean_revised.docx
- WGS- Supplementary file_TableS1_S3_S6_S8_S11_clean_submitted.xlsx
