# Supplementary material for: Whole Genome Sequencing Differentiates Presumptive Extended Spectrum Beta-Lactamase Producing Escherichia coli along Segments of the One Health Continuum
Source: Microorganisms. 2020 Mar 22;8(3):448. doi: 10.3390/microorganisms8030448 (PMC7143971; doi:10.3390/microorganisms8030448)
Supplement: Supplementary file 1 [file microorganisms-08-00448-s001.zip › WGS- Supplementary file_TableS1_S3_S6_S8_S11_clean_submitted.xlsx]

## Sheet: Table S1
SPECIMEN	SOURCE	AMPI	CTZD	AMCL	CTIO	STEP	SULF	ENRO	NMYN	FLOR	TMSZ	OXYT		Definition of resistant phenotypes
EC-V-FC030-23SEP14-0187J	Cattle feces	3	1	1	3	3	1	1	1	1	1	3		1 = susceptible
EC-A-FC604-20OCT14-0216J	Cattle feces	3	3	1	3	3	3	3	1	3	3	3		2 = intermediate
EC-N-FC126-28OCT14-0230J	Cattle feces	3	1	1	3	3	3	3	1	3	3	3		3 = resistant
EC-V-FC115-12NOV14-0249J	Cattle feces	3	1	1	3	1	1	2	1	1	1	3
EC-S-FC025-24NOV14-0255J	Cattle feces	3	2	1	3	3	3	3	3	1	3	3
EC-A-FC201-09DEC14-0275J	Cattle feces	3	3	1	3	3	3	3	1	3	3	3
EC-A-FC304-09DEC14-0279J	Cattle feces	3	1	1	3	3	3	3	1	3	3	3
EC-S-FC066-20JAN15-0315J	Cattle feces	3	2	3	1	3	1	1	1	1	1	3
EC-V-FC018-27JAN15-0329J	Cattle feces	3	3	3	3	3	3	2	1	3	3	3
EC-N-FC134-24FEB15-0379J	Cattle feces	3	3	1	3	3	3	2	1	1	3	3
EC-V-FC030-30MAR15-0404J	Cattle feces	3	1	2	3	3	1	2	1	3	1	3
EC-A-FC504-13APR15-0430J	Cattle feces	3	3	3	3	1	1	1	1	1	1	3
EC-S-FC025-42135-0453J	Cattle feces	3	1	1	3	1	3	1	1	1	3	3
EC-A-FC103-08JUN15-0490J	Cattle feces	3	2	1	3	3	3	3	1	3	3	3
EC-N-FC131-22JUN15-0523J	Cattle feces	3	2	1	3	3	3	3	1	3	3	3
EC-S-FC200-20JUL15-0550J	Cattle feces	3	1	1	3	3	3	3	1	3	3	3
EC-S-FC204-20JUL15-0551J	Cattle feces	3	3	1	3	3	3	3	1	3	3	3
EC-A-FC606-10AUG15-0577J	Cattle feces	3	3	3	3	3	3	1	1	1	1	3
EC-N-FC124-17AUG15-0591J	Cattle feces	3	2	1	3	3	3	3	1	3	3	3
EC-S-FC404-14SEP15-0608J	Cattle feces	3	3	1	3	3	3	3	1	3	3	3
EC-V-FC045-21SEP15-0619J	Cattle feces	3	2	3	1	1	3	1	1	1	1	3
EC-A-FC201-19OCT15-0633J	Cattle feces	3	2	3	3	3	3	3	1	3	3	3
EC-A-FC307-19OCT15-0638J	Cattle feces	3	2	3	2	3	3	1	1	1	3	3
EC-N-FC065-26OCT15-0651J	Cattle feces	3	2	1	3	3	3	3	1	3	3	3
EC-S-FC032-24NOV15-0684J	Cattle feces	3	3	3	3	3	3	3	1	3	3	3
EC-N-FC108-08DEC15-0707J	Cattle feces	3	1	1	3	3	3	3	1	3	3	3
EC-N-FC137-08DEC15-0715J	Cattle feces	3	3	1	3	3	3	2	1	1	3	3
EC-A-FC603-15DEC15-0734J	Cattle feces	3	2	1	3	3	3	1	1	3	3	3
EC-S-FC302-12JAN16-0751J	Cattle feces	3	1	1	3	3	3	3	1	3	3	3
EC-S-FC605-12JAN16-0757J	Cattle feces	3	2	1	3	3	3	1	1	3	3	3
EC-A-FC205-23FEB16-0799J	Cattle feces	3	3	1	3	3	3	3	3	3	3	3
EC-V-FC099-24MAR16-0842J	Cattle feces	3	3	3	3	3	3	1	1	3	3	3
EC-V-FC118-24MAR16-0844J	Cattle feces	3	3	3	3	3	3	1	1	3	3	3
EC-A-FC606-19APR16-0865J	Cattle feces	3	3	1	3	3	3	2	3	3	3	3
EC-A-FC208-08JUN15-0495J	Cattle feces	3	2	1	3	3	3	3	1	3	3	3
EC-N-FC095-28APR14-0008F	Cattle feces	2	1	2	1	3	3	1	2	1	1	3
EC-S-FC602-12MAY14-0114J	Cattle feces	3	3	3	2	1	1	1	1	1	1	3
EC-V-FC089-14JUL14-0125J	Cattle feces	3	2	1	3	3	3	3	1	3	3	3
EC-N-FC039-26OCT15-0648J	Cattle feces	3	3	3	3	3	3	2	1	1	3	3
EC-A-FC608-19APR16-0866J	Cattle feces	3	2	1	3	3	3	1	1	1	3	3
SWECR_0149	Catch basin	3	2	1	3	3	1	3	1	3	3	3
SWECR_0151	Catch basin	3	3	2	3	1	1	3	1	3	3	3
SWECR_0152	Catch basin	3	3	3	3	3	1	3	1	1	3	3
SWECR_0153	Catch basin	3	2	3	3	3	3	3	1	3	3	3
SWECR_0154	Catch basin	3	2	2	3	1	1	3	1	3	3	3
SWECR_0155	Catch basin	3	3	3	3	3	3	1	1	3	3	3
SWECR_0156	Catch basin	3	2	2	3	1	3	2	1	3	3	3
SWECR_0180	Catch basin	3	3	3	3	3	3	1	1	1	1	3
EC-S-CB001-12MAY14-0008I	Catch basin	3	1	3	1	1	1	1	1	1	1	3
EC-S-CB001-12MAY14-0008M	Catch basin	1	1	1	1	1	1	1	1	1	1	3
EC-S-CB001-12MAY14-0026K	Catch basin	3	1	1	1	3	3	1	1	3	3	3
EC-S-CB001-15SEP14-0043I	Catch basin	3	3	3	3	3	3	1	1	3	1	3
EC-S-CB001-15SEP14-0043K	Catch basin	3	3	3	3	3	3	1	1	3	3	3
EC-S-CB001-15SEP14-0043L	Catch basin	3	2	1	3	3	3	1	3	3	3	3
EC-S-CB001-15SEP14-0043M	Catch basin	3	3	3	3	3	3	1	1	3	3	3
EC-S-CB001-20JUL15-0105I	Catch basin	3	3	3	3	3	3	1	1	3	3	3
EC-S-CB001-14SEP15-0121I	Catch basin	3	3	3	3	3	3	1	1	3	3	3
SWECR_0104	Catch basin	3	3	3	3	3	3	1	1	3	1	3
SWECR_0112	Catch basin	3	3	3	3	3	3	1	1	3	3	3
SWECR-0116	Catch basin	3	3	3	3	3	3	1	1	3	1	3
SWECR-0142	Catch basin	3	2	1	3	3	3	3	1	3	3	3
SWECR-0146	Catch basin	3	2	1	3	3	3	3	1	3	3	3
SWECR-0162	Catch basin	3	3	1	3	3	3	2	1	1	3	3
SWECR-0164	Catch basin	3	2	1	3	3	3	3	1	3	3	3
SWECR-0166	Catch basin	3	3	1	3	1	1	1	1	1	1	3
EC-V-CB001-26MAY14-0011I	Catch basin	1	1	1	1	1	1	1	1	1	1	3
EC-V-CB002-26MAY14-0012I	Catch basin	1	1	1	1	3	1	1	1	1	1	3
EC-V-CB001-14JUL14-0027I	Catch basin	1	1	1	1	3	3	1	1	3	2	3
EC-V-CB001-14JUL14-0027M	Catch basin	3	1	3	1	1	1	1	1	1	1	1
EC-V-CB002-30MAR15-0070I	Catch basin	3	3	3	3	3	3	1	1	3	1	3
EC-V-CB002-30MAR15-0070J	Catch basin	3	3	3	3	3	3	1	1	3	3	3
EC-V-CB002-30MAR15-0070K	Catch basin	3	3	3	3	3	3	1	1	3	3	3
EC-V-CB002-30MAR15-0070M	Catch basin	3	3	3	3	3	3	1	1	3	1	3
ECR-0009	Catch basin	1	1	1	1	1	1	1	1	1	1	3
ECR-0018	Catch basin	1	1	1	1	1	1	1	1	1	1	3
ECR-051	Catch basin	3	1	1	1	3	1	1	1	2	1	3
ECR-056	Catch basin	3	1	1	1	3	1	1	1	1	1	3
ECR-086	Catch basin	1	1	1	1	3	3	1	1	3	1	3
ECR-0118	Catch basin	3	3	3	3	3	3	1	1	3	3	3
ECR-121	Catch basin	3	3	3	3	3	3	1	1	3	3	3
SWECR-0144	Catch basin	3	3	3	3	3	3	1	1	3	3	3
SWECR-0160	Catch basin	3	3	3	3	3	3	1	1	3	2	3
ECR-045	Surrounding Streams	2	1	1	1	3	3	1	1	1	1	3
ECR-058	Surrounding Streams	2	1	1	1	3	3	1	1	1	1	3
ECR-059	Surrounding Streams	3	1	2	1	1	1	1	1	2	1	1
ECR-065	Surrounding Streams	3	1	1	1	3	3	1	1	1	1	3
ECR-066	Surrounding Streams	3	1	1	1	3	3	1	1	2	1	3
ECR-074	Surrounding Streams	2	1	1	1	1	1	1	1	1	1	1
ECR-076	Surrounding Streams	2	1	1	1	1	1	1	1	1	1	1
ECR-077	Surrounding Streams	1	1	1	1	1	1	1	1	1	1	1
ECR-079	Surrounding Streams	1	1	1	1	1	1	1	1	1	1	3
ECR-091	Surrounding Streams	1	1	1	1	3	1	1	1	1	1	3
ECR-094	Surrounding Streams	2	1	1	1	1	1	1	1	1	1	3
ECR-108	Surrounding Streams	3	3	3	3	3	3	1	1	3	1	3
ECR-109	Surrounding Streams	3	3	3	3	3	3	1	1	3	2	3
ECR-124	Surrounding Streams	3	3	1	3	3	3	3	1	3	3	3
ECR-127	Surrounding Streams	3	3	3	3	3	3	1	1	3	3	3
ECR-131	Surrounding Streams	3	3	3	3	3	3	1	1	3	3	3
SWECR-0171	Surrounding Streams	3	2	1	3	3	3	1	1	1	3	3
SWECR-0172	Surrounding Streams	3	1	1	3	3	3	3	1	3	3	3
SWECR-0175	Surrounding Streams	3	2	2	3	1	3	2	1	3	3	3
SWECR-0177	Surrounding Streams	3	2	1	3	3	3	1	1	1	3	3
SWECR-0178	Surrounding Streams	3	2	1	3	3	3	1	1	1	3	3
H96-2	Processing plants	3	3	3	3	3	3	1	1	3	1	3
H96-3	Processing plants	3	3	3	3	3	3	1	1	3	1	3
W98-1A	Processing plants	3	3	3	3	3	3	1	1	3	1	3
W98-2A	Processing plants	3	1	3	3	1	1	1	1	1	1	1
EC-C-ST001-20OCT14-0053J	Municipal sewage	3	3	2	3	3	3	3	1	1	3	3
EC-C-ST001-20OCT14-0053M	Municipal sewage	3	3	1	3	3	3	1	1	1	3	3
EC-C-ST001-15DEC14-0062M	Municipal sewage	3	3	2	3	3	3	3	1	1	3	3
EC-C-ST001-17FEB15-0065I	Municipal sewage	3	3	3	3	3	1	3	1	1	2	3
EC-C-ST001-27APR15-0081I	Municipal sewage	3	3	3	3	3	3	3	1	3	1	3
EC-C-ST001-27APR15-0081K	Municipal sewage	3	3	3	3	3	3	3	1	1	3	3
EC-C-ST001-15JUN15-0096I	Municipal sewage	3	1	1	3	1	1	3	1	1	1	1
EC-C-ST001-15JUN15-0096L	Municipal sewage	3	2	1	3	1	1	3	1	3	1	3
EC-C-ST001-25AUG15-0117J	Municipal sewage	3	1	1	3	3	3	3	1	1	3	3
EC-C-ST001-05OCT15-0134I	Municipal sewage	3	1	1	3	1	1	1	1	1	1	1
EC-C-ST001-07DEC15-0141J	Municipal sewage	3	2	1	3	3	3	2	1	1	1	3
EC-C-ST001-07DEC15-0141L	Municipal sewage	3	2	1	3	3	3	1	1	3	3	3
EC-C-ST001-18APR16-0149I	Municipal sewage	3	3	1	3	1	1	3	1	1	1	1
EC-C-ST001-18APR16-0149K	Municipal sewage	3	1	1	3	3	3	3	1	1	3	3
EC-M-ST001-21JUL14-0029I	Municipal sewage	3	1	2	1	3	3	3	1	1	3	3
EC-M-ST001-13OCT14-0050I	Municipal sewage	3	2	1	3	3	3	2	1	1	3	3
EC-M-ST001-13OCT14-0050K	Municipal sewage	3	1	1	3	3	3	3	1	1	3	3
EC-M-ST001-23NOV14-0060I	Municipal sewage	3	1	2	3	3	3	3	1	2	3	3
EC-M-ST001-23NOV14-0060L	Municipal sewage	3	3	3	3	2	3	3	1	1	3	3
EC-M-ST001-03MAR15-0067I	Municipal sewage	3	3	2	3	1	1	3	1	1	1	3
EC-M-ST001-03MAR15-0067K	Municipal sewage	3	1	1	3	3	3	1	1	1	3	3
EC-M-ST001-19MAY15-0089I	Municipal sewage	3	1	1	3	3	1	3	1	1	3	1
EC-M-ST001-19MAY15-0089K	Municipal sewage	3	3	1	3	1	1	3	3	1	1	3
EC-M-ST001-15SEP15-0124L	Municipal sewage	3	3	3	3	1	1	3	1	1	1	3
EC-M-ST001-03NOV15-0137K	Municipal sewage	3	2	3	3	3	3	3	1	1	3	3
EC-M-ST001-03NOV15-0137M	Municipal sewage	3	2	2	3	3	3	3	1	1	3	3
EC-M-ST001-05JAN16-0143I	Municipal sewage	3	2	1	3	1	3	1	1	3	1	3
EC-M-ST001-05JAN16-0143K	Municipal sewage	3	3	3	3	3	3	3	1	1	3	3
EC-M-ST001-08MAR16-0147J	Municipal sewage	3	1	2	3	3	3	3	3	1	3	3
EC-M-ST001-08MAR16-0147M	Municipal sewage	3	1	1	3	3	3	3	1	1	1	3
ESBL-0001	Human clinical	3	1	1	3	3	3	1	3	3	1	3
ESBL-0042	Human clinical	3	2	2	3	1	1	3	1	1	1	3
ESBL-0043	Human clinical	3	2	1	3	1	1	3	1	1	1	3
ESBL_0005	Human clinical	3	3	1	3	2	3	3	1	1	3	3
ESBL_0006	Human clinical	3	2	3	3	1	3	3	1	1	3	3
ESBL_0009	Human clinical	3	1	1	2	2	3	2	1	1	3	3
ESBL_0015	Human clinical	3	1	1	3	3	3	3	1	1	3	3
ESBL_0016	Human clinical	3	3	1	3	2	3	3	1	1	3	3
ESBL_0020	Human clinical	3	1	1	3	3	3	3	1	1	3	3
ESBL_0024	Human clinical	3	1	2	3	3	3	3	1	1	3	3
ESBL_0028	Human clinical	3	2	2	3	3	1	2	1	1	1	3
ESBL_0031	Human clinical	3	1	1	3	3	3	3	1	1	3	3
ESBL_0033	Human clinical	3	1	1	3	1	1	1	1	1	1	3
ESBL_0036	Human clinical	3	3	3	3	1	1	3	1	1	1	1
ESBL_0041	Human clinical	3	3	2	3	1	1	3	1	1	1	1
ESBL_0046	Human clinical	3	1	2	3	3	3	3	1	1	3	3
ESBL_0051	Human clinical	3	1	3	3	3	3	3	1	1	3	3
ESBL_0052	Human clinical	3	1	1	3	1	1	3	1	1	1	3
ESBL_0056	Human clinical	3	1	1	2	1	1	1	1	1	1	1
ESBL_0061	Human clinical	3	3	1	3	3	3	3	1	1	3	3
ESBL_0066	Human clinical	3	2	1	3	3	3	2	1	1	1	3
ESBL_0070	Human clinical	3	2	2	3	1	1	3	1	1	1	3
ESBL_0075	Human clinical	3	2	3	3	1	3	1	1	1	1	3
ESBL_0076	Human clinical	3	1	3	3	1	3	3	1	1	3	2
ESBL_0078	Human clinical	3	1	2	3	3	3	3	1	1	3	3

## Sheet: Table S2
Isolate	Source	tet(A)	tet(B)	tet(C)	tet(M)	tet(32)	sul1	sul2	sul3	dfrA1	dfrA7	dfrA17	dfrA12	dfrA14	dfrA18	dfrA19	dfrA27	blaEC	blaEC-5	blaEC-8	blaEC-13	blaEC-15	blaEC-18	blaEC-19	blaLAP-2	blaTEM-1	blaTEM-15	blaTEM-104	blaTEM-150	blaCTX-M-1	blaCTX-M-14	blaCTX-M-15	blaCTX-M-27	blaCTX-M-55	blaCTX-M-65	blaCMY-2	blaCMY-42	blaOXA-1	blaOXA-10	blaSHV-11	blaSHV-12	aph(3')-IIa	aph(3')-Ia	aph(3'')-Ib	aph(6)-Ic	aph(6)-Id	aac(3)-IIa	aac(3)-IId	aac(3)-VIa
ESBL_0078	Human clinical	1	0	0	0	0	0	1	0	0	0	1	0	1	0	0	0	0	1	0	0	0	0	0	0	1	0	0	0	0	0	1	0	0	0	0	0	0	0	0	0	0	0	1	0	1	1	0	0
ESBL_0076	Human clinical	0	0	0	0	1	1	0	0	0	0	1	0	0	0	0	0	0	0	0	0	0	0	1	0	1	0	0	0	0	1	0	0	0	0	0	0	0	0	0	0	0	0	0	0	0	0	0	0
ESBL_0075	Human clinical	1	0	0	0	0	0	1	0	0	0	0	0	0	0	0	0	0	0	1	0	0	0	0	0	0	0	0	0	1	0	0	0	0	0	0	0	0	0	0	0	0	0	0	0	0	0	0	0
ESBL_0070	Human clinical	1	0	0	0	0	0	0	0	0	0	0	0	0	0	0	0	0	1	0	0	0	0	0	0	0	0	0	0	0	0	1	0	0	0	0	0	1	0	0	0	0	0	0	0	0	1	0	0
ESBL_0066	Human clinical	1	0	0	0	0	0	1	0	0	0	0	0	0	0	0	0	0	0	1	0	0	0	0	0	1	0	0	0	0	0	1	0	0	0	0	0	0	0	0	0	0	0	1	0	1	0	0	0
ESBL_0061	Human clinical	1	0	0	0	0	1	1	0	0	0	1	0	0	0	0	0	0	1	0	0	0	0	0	0	1	0	0	0	0	0	1	0	0	0	0	0	0	0	0	0	0	0	1	0	1	0	0	0
ESBL_0056	Human clinical	0	0	0	0	0	0	0	0	0	0	0	0	0	0	0	0	0	1	0	0	0	0	0	0	1	1	0	0	0	0	0	0	0	0	0	0	0	0	0	0	0	0	0	0	0	0	0	0
ESBL_0052	Human clinical	0	1	0	0	0	0	0	0	0	0	0	0	0	0	0	0	0	0	0	0	0	0	1	0	0	0	0	0	0	1	0	0	0	0	0	0	0	0	0	0	0	0	0	0	0	0	0	0
ESBL_0051	Human clinical	1	0	0	0	0	1	0	0	0	0	1	0	0	0	0	0	0	1	0	0	0	0	0	0	0	0	0	0	0	0	1	0	0	0	0	0	1	0	0	0	0	0	0	0	0	0	0	0
ESBL_0046	Human clinical	1	0	0	0	0	1	1	0	0	0	1	0	0	0	0	0	0	1	0	0	0	0	0	0	1	0	0	0	0	1	0	0	0	0	0	0	0	0	0	0	0	0	1	0	1	0	1	0
ESBL_0041	Human clinical	0	0	0	0	0	0	0	0	0	0	0	0	0	0	0	0	0	1	0	0	0	0	0	0	1	0	0	0	0	0	1	0	0	0	0	0	0	0	0	0	0	0	0	0	0	0	1	0
ESBL_0036	Human clinical	0	0	0	0	0	0	0	0	0	0	0	0	0	0	0	0	0	1	0	0	0	0	0	0	0	0	0	0	0	0	1	0	0	0	1	0	1	0	0	0	0	0	0	0	0	1	0	0
ESBL_0033	Human clinical	0	0	0	0	0	0	0	0	0	0	0	0	0	0	0	0	0	0	0	0	0	1	0	0	0	0	0	0	1	0	0	0	0	0	0	0	0	0	0	0	0	0	0	0	0	0	0	0
ESBL_0031	Human clinical	1	0	0	0	0	0	1	0	0	0	0	0	1	0	0	0	0	1	0	0	0	0	0	0	1	0	0	0	0	0	1	0	0	0	0	0	1	0	0	0	0	0	1	0	1	1	0	0
ESBL_0028	Human clinical	0	1	0	0	0	1	0	0	0	0	0	0	0	1	1	0	0	1	0	0	0	0	0	0	0	0	0	0	1	0	1	0	0	0	0	0	1	0	0	0	0	0	0	0	0	0	0	0
ESBL_0024	Human clinical	1	0	0	0	0	1	1	0	0	0	1	0	0	0	0	0	0	0	0	0	0	0	1	0	1	0	0	0	0	1	0	0	0	0	0	0	0	0	0	0	0	0	1	0	1	0	1	0
ESBL_0020	Human clinical	1	0	0	0	0	1	1	0	0	0	1	0	0	0	0	0	0	1	0	0	0	0	0	0	1	0	0	0	0	1	0	0	0	0	0	0	0	0	0	0	0	0	1	0	1	1	0	0
ESBL_0016	Human clinical	1	0	0	0	0	1	0	0	0	0	1	0	0	0	0	0	0	1	0	0	0	0	0	0	0	0	0	0	0	0	1	0	0	0	0	0	0	0	0	0	0	0	0	0	0	0	0	0
ESBL_0015	Human clinical	0	1	0	0	0	0	1	0	0	0	0	0	1	0	0	0	0	0	1	0	0	0	0	0	0	0	0	0	1	1	0	0	0	0	0	0	0	0	0	0	0	0	1	0	1	0	0	0
ESBL_0009	Human clinical	0	1	0	0	0	1	0	0	0	0	1	0	0	0	0	0	0	1	0	0	0	0	0	0	0	0	0	0	0	0	1	0	0	0	0	0	0	0	0	0	0	0	0	0	0	1	0	0
ESBL_0006	Human clinical	1	0	0	0	0	1	0	0	0	0	1	0	0	0	0	0	0	1	0	0	0	0	0	0	0	0	0	0	0	0	1	0	0	0	0	0	1	0	0	0	0	0	0	0	0	1	0	0
ESBL_0005	Human clinical	1	0	0	0	0	1	0	0	0	0	1	0	0	0	0	0	0	1	0	0	0	0	0	0	0	0	0	0	0	0	1	0	0	0	0	0	0	0	0	0	0	0	0	0	0	0	0	0
ESBL-0043	Human clinical	1	0	0	0	0	0	0	0	0	0	0	0	0	0	0	0	0	1	0	0	0	0	0	0	0	0	0	0	0	0	1	0	0	0	0	0	0	0	0	0	0	0	0	0	0	0	0	0
ESBL-0001	Human clinical	1	0	0	0	0	0	1	1	0	0	0	0	0	0	0	0	0	0	0	0	1	0	0	0	0	0	0	0	0	0	0	0	1	0	0	0	0	0	0	0	0	1	1	0	1	1	0	0
ESBL-0042	Human clinical	0	1	0	0	0	0	0	0	0	0	0	0	0	0	0	0	0	0	0	0	0	0	1	0	0	0	0	0	0	0	1	0	0	0	0	0	0	0	0	0	0	0	0	0	0	0	0	0
EC-M-ST001-19MAY15-0089I	Municipal sewage	1	0	0	0	0	0	1	1	0	0	0	0	0	0	0	0	0	0	1	0	0	0	0	0	1	0	0	0	0	0	0	0	1	0	0	0	0	0	0	0	0	1	1	0	1	1	0	0
EC-M-ST001-19MAY15-0089K	Municipal sewage	0	1	0	0	0	0	0	0	0	0	0	0	0	0	0	0	0	0	1	0	0	0	0	0	0	0	0	0	0	0	1	0	0	0	0	0	0	0	0	0	1	0	0	1	0	0	0	0
EC-M-ST001-21JUL14-0029I	Municipal sewage	1	0	0	0	0	1	1	0	0	0	1	0	0	0	0	0	0	1	0	0	0	0	0	0	1	0	0	0	0	0	0	0	0	0	0	0	0	0	0	0	0	0	1	0	1	0	1	0
EC-M-ST001-23NOV14-0060I	Municipal sewage	1	0	0	0	0	0	1	0	0	0	1	0	0	0	0	0	0	0	1	0	0	0	0	0	1	0	0	0	0	1	0	0	0	0	0	0	0	0	0	0	0	0	1	0	1	0	0	0
EC-M-ST001-23NOV14-0060L	Municipal sewage	1	0	0	0	0	1	0	0	0	0	1	0	0	0	0	0	0	1	0	0	0	0	0	0	0	0	0	0	0	0	1	0	0	0	0	0	1	0	0	0	0	0	0	0	0	0	0	0
EC-M-ST001-13OCT14-0050K	Municipal sewage	1	0	0	0	0	1	1	0	0	0	1	0	0	0	0	0	0	1	0	0	0	0	0	0	0	0	0	0	0	0	0	1	0	0	0	0	0	0	0	0	0	0	1	0	1	0	0	0
EC-M-ST001-15SEP15-0124L	Municipal sewage	1	0	0	0	0	0	0	0	0	0	0	0	0	0	0	0	0	0	0	0	1	0	0	0	0	0	0	0	0	0	1	0	0	0	0	0	1	0	0	0	0	0	0	0	0	1	0	0
EC-M-ST001-13OCT14-0050I	Municipal sewage	1	0	0	0	0	1	1	0	0	0	1	0	0	0	0	0	0	1	0	0	0	0	0	0	1	0	0	0	0	0	1	0	0	0	0	0	0	0	0	0	0	0	1	0	1	0	0	0
EC-M-ST001-08MAR16-0147M	Municipal sewage	1	0	0	0	0	0	1	0	0	0	0	0	0	0	0	0	0	1	0	0	0	0	0	0	0	0	0	0	0	0	0	1	0	0	0	0	0	0	0	0	0	0	1	0	1	0	0	0
EC-M-ST001-08MAR16-0147J	Municipal sewage	1	0	0	0	0	0	1	1	0	0	0	0	1	0	0	0	0	0	0	1	0	0	0	0	1	0	0	0	0	0	0	0	1	0	0	0	0	0	0	0	0	1	1	0	1	1	0	0
EC-M-ST001-05JAN16-0143K	Municipal sewage	0	1	0	0	0	0	1	1	0	0	1	0	0	0	0	0	0	1	0	0	0	0	0	0	1	0	0	0	0	0	0	0	0	0	1	0	0	0	0	0	0	0	1	0	1	0	0	0
EC-M-ST001-05JAN16-0143I	Municipal sewage	1	0	0	0	0	0	0	1	0	0	0	0	0	0	0	0	0	1	0	0	0	0	0	0	0	0	0	0	0	0	0	0	1	0	0	0	0	0	0	0	0	0	0	0	0	1	0	0
EC-M-ST001-03NOV15-0137M	Municipal sewage	0	1	0	0	0	0	1	0	0	0	1	0	0	0	0	0	1	0	0	0	0	0	0	0	0	0	0	0	1	0	0	0	0	0	0	0	1	0	0	0	0	0	1	0	1	0	0	0
EC-M-ST001-03NOV15-0137K	Municipal sewage	0	1	0	0	0	0	1	0	0	0	1	0	0	0	0	0	1	0	0	0	0	0	0	0	0	0	0	0	0	0	1	0	0	0	0	0	1	0	0	0	0	0	1	0	1	0	0	0
EC-M-ST001-03MAR15-0067K	Municipal sewage	1	0	0	0	0	1	1	0	0	0	1	0	0	0	0	0	0	0	0	0	1	0	0	0	0	0	0	0	0	0	0	0	0	1	0	0	0	0	0	0	0	0	1	1	0	0	0	0
EC-M-ST001-03MAR15-0067I	Municipal sewage	1	0	0	0	0	0	0	0	0	0	0	0	0	0	0	0	0	1	0	0	0	0	0	0	0	0	0	0	0	0	1	0	0	0	0	0	1	0	0	0	0	0	0	0	0	1	0	0
EC-C-ST001-27APR15-0081K	Municipal sewage	0	1	0	0	0	1	1	0	0	0	1	0	0	0	0	0	0	0	0	1	0	0	0	0	1	0	0	0	0	0	0	0	0	0	0	1	1	0	0	0	0	0	1	0	1	0	1	0
EC-C-ST001-27APR15-0081I	Municipal sewage	1	1	0	0	0	1	1	0	0	0	0	0	0	0	0	0	0	0	1	0	0	0	0	0	0	0	0	0	0	0	1	0	0	0	0	0	1	0	0	0	0	0	1	0	1	0	0	0
EC-C-ST001-25AUG15-0117J	Municipal sewage	1	0	0	0	0	1	1	0	0	0	1	0	0	0	0	0	0	1	0	0	0	0	0	0	0	0	0	0	0	0	0	1	0	0	0	0	0	0	0	0	0	0	1	0	1	0	0	0
EC-C-ST001-20OCT14-0053M	Municipal sewage	1	0	0	0	0	1	1	0	0	0	1	0	0	0	0	0	0	1	0	0	0	0	0	0	1	0	0	0	0	0	1	0	0	0	0	0	0	0	0	0	0	0	1	0	1	0	1	0
EC-C-ST001-20OCT14-0053J	Municipal sewage	1	0	0	0	0	1	1	0	0	0	0	0	1	0	0	0	0	0	0	0	1	0	0	0	1	0	0	0	0	0	1	0	0	0	0	0	0	0	0	0	0	0	1	0	1	0	0	0
EC-C-ST001-18APR16-0149K	Municipal sewage	1	0	0	0	0	1	0	0	0	0	0	0	0	0	0	1	0	1	0	0	0	0	0	0	0	0	0	0	0	0	0	1	0	0	0	0	0	0	0	0	0	0	0	0	0	0	0	0
EC-C-ST001-18APR16-0149I	Municipal sewage	0	0	0	0	0	0	0	0	0	0	0	0	0	0	0	0	0	0	0	0	0	1	0	0	0	0	0	0	0	0	1	0	0	0	0	0	0	0	0	0	0	0	0	0	0	0	0	0
EC-C-ST001-17FEB15-0065I	Municipal sewage	1	0	0	0	0	0	0	0	1	0	0	0	0	0	0	1	0	0	1	0	0	0	0	0	0	0	0	0	0	0	1	0	0	0	0	0	0	1	0	0	0	0	0	0	0	1	0	0
EC-C-ST001-15JUN15-0096L	Municipal sewage	1	0	0	0	0	0	0	0	0	0	0	0	0	0	0	0	0	0	1	0	0	0	0	0	0	0	1	0	0	0	0	1	0	0	0	0	0	0	0	0	0	0	0	0	0	0	0	0
EC-C-ST001-15JUN15-0096I	Municipal sewage	0	0	0	0	0	0	0	0	0	0	0	0	0	0	0	0	0	0	1	0	0	0	0	0	0	0	0	0	0	0	1	0	0	0	0	0	0	0	0	0	0	0	0	0	0	0	0	0
EC-C-ST001-15DEC14-0062M	Municipal sewage	1	0	0	0	0	0	1	0	1	0	0	0	0	0	0	0	0	0	0	0	0	1	0	0	0	0	0	0	0	0	1	0	0	0	0	0	0	0	0	0	0	0	1	0	1	0	0	0
EC-C-ST001-07DEC15-0141L	Municipal sewage	1	0	0	0	0	0	1	0	0	0	1	0	0	0	0	0	0	0	1	0	0	0	0	0	0	0	0	0	0	0	0	0	1	0	0	0	0	0	0	0	0	0	1	0	1	0	0	0
EC-C-ST001-07DEC15-0141J	Municipal sewage	1	0	0	0	0	0	1	0	0	0	0	0	0	0	0	0	0	0	1	0	0	0	0	0	1	0	0	0	0	0	1	0	0	0	0	0	0	0	0	0	0	0	1	0	1	0	0	0
EC-C-ST001-05OCT15-0134I	Municipal sewage	0	0	0	0	0	0	0	0	0	0	0	0	0	0	0	0	0	0	1	0	0	0	0	0	0	0	0	0	0	0	1	0	0	0	0	0	0	0	0	0	0	0	0	0	0	0	0	0
H96-3	Processing Plant	1	0	1	0	0	0	1	0	0	0	0	0	0	0	0	0	0	0	0	0	0	1	0	0	0	0	0	0	0	0	0	0	0	0	1	0	0	0	0	0	0	0	1	0	1	0	0	0
H96-2	Processing Plant	1	0	1	0	0	0	1	0	0	0	0	0	0	0	0	0	0	0	0	0	0	1	0	0	0	0	0	0	0	0	0	0	0	0	1	0	0	0	0	0	0	0	1	0	1	0	0	0
W98-1A	Processing Plant	1	0	1	0	0	0	1	0	0	0	0	0	0	0	0	0	0	0	0	0	0	1	0	0	0	0	0	0	0	0	0	0	0	0	1	0	0	0	0	0	0	0	1	0	1	0	0	0
W98-2A	Processing Plant	1	0	1	0	0	0	1	0	0	0	0	0	0	0	0	0	0	0	0	0	0	1	0	0	0	0	0	0	0	0	0	0	0	0	1	0	0	0	0	0	0	0	1	0	1	0	0	0
EC-A-FC103-08JUN15-0490J	Cattle feces	1	0	1	0	0	0	1	0	0	0	1	0	0	0	0	0	0	0	0	0	0	1	0	0	0	0	0	0	0	0	0	0	1	0	0	0	0	0	0	0	0	0	1	0	1	0	0	0
EC-A-FC201-09DEC14-0275J	Cattle feces	1	0	0	0	0	0	1	0	0	0	1	0	0	0	0	0	0	0	0	0	0	1	0	0	0	0	0	0	0	0	0	0	1	0	0	0	0	0	0	0	0	0	1	0	1	0	0	0
EC-A-FC201-19OCT15-0633J	Cattle feces	1	0	0	0	0	0	1	0	0	0	1	0	0	0	0	0	0	0	0	0	0	1	0	0	0	0	0	0	0	0	0	0	1	0	0	0	0	0	0	0	0	0	1	0	1	0	0	0
EC-V-FC118-24MAR16-0844J	Cattle feces	1	1	0	0	0	1	1	0	0	0	0	1	0	0	0	0	1	0	0	0	0	0	0	0	0	0	0	0	0	0	0	0	0	0	1	0	0	0	0	0	0	0	1	0	1	0	0	0
EC-V-FC115-12NOV14-0249J	Cattle feces	0	1	0	0	0	0	0	0	0	0	0	0	0	0	0	0	0	0	0	0	1	0	0	0	0	0	0	0	0	0	1	0	0	0	0	0	0	0	0	0	0	0	0	0	0	0	0	0
EC-V-FC099-24MAR16-0842J	Cattle feces	1	1	0	0	0	1	1	0	0	0	0	1	0	0	0	0	1	0	0	0	0	0	0	0	0	0	0	0	0	0	0	0	0	0	1	0	0	0	0	0	0	0	1	0	1	0	0	0
EC-V-FC089-14JUL14-0125J	Cattle feces	0	1	0	0	0	1	0	0	0	0	1	0	0	0	0	0	1	0	0	0	0	0	0	0	0	0	0	0	0	0	1	0	0	0	0	0	0	0	0	0	0	0	1	0	1	0	0	0
EC-V-FC045-21SEP15-0619J	Cattle feces	0	1	0	0	0	0	1	0	0	0	0	0	0	0	0	0	0	0	0	0	0	0	1	0	0	0	0	0	0	0	0	0	0	0	1	0	0	1	0	0	0	0	0	0	0	0	0	0
EC-V-FC030-30MAR15-0404J	Cattle feces	1	0	0	0	0	0	0	0	0	0	0	0	1	0	0	0	0	0	0	0	0	1	0	0	0	0	0	0	0	0	0	0	0	1	0	0	0	1	0	0	0	0	0	0	0	0	0	0
EC-V-FC030-23SEP14-0187J	Cattle feces	0	1	0	0	0	0	0	0	0	0	0	0	0	0	0	0	0	0	0	0	1	0	0	0	0	0	0	0	0	0	1	0	0	0	0	0	0	0	0	0	0	0	1	0	1	0	0	0
EC-V-FC018-27JAN15-0329J	Cattle feces	1	0	0	0	0	1	1	0	0	0	0	1	0	0	0	0	0	0	0	0	1	0	0	0	0	0	0	1	0	0	0	0	0	0	1	0	0	0	0	0	0	0	1	0	0	0	0	0
EC-S-FC605-12JAN16-0757J	Cattle feces	1	0	0	0	0	0	1	0	0	0	1	0	0	0	0	0	0	0	0	0	0	1	0	0	1	0	0	1	0	0	1	0	0	0	0	0	0	0	0	0	0	0	1	0	1	0	0	0
EC-S-FC602-12MAY14-0114J	Cattle feces	1	0	0	0	0	0	0	0	0	0	0	0	0	0	0	0	0	0	0	1	0	0	0	0	0	0	0	0	0	0	0	0	0	0	0	0	0	0	0	0	0	0	0	0	0	0	0	0
EC-S-FC404-14SEP15-0608J	Cattle feces	1	0	0	0	0	0	1	0	0	0	1	0	0	0	0	0	0	0	0	0	0	1	0	0	0	0	0	0	0	0	0	0	1	0	0	0	0	0	0	0	0	0	1	0	1	0	0	0
EC-S-FC302-12JAN16-0751J	Cattle feces	1	0	0	0	0	0	1	0	0	0	1	0	0	0	0	0	0	0	0	0	0	1	0	0	0	0	0	0	0	0	0	0	1	0	0	0	0	0	0	0	0	0	1	0	1	0	0	0
EC-S-FC204-20JUL15-0551J	Cattle feces	1	0	0	0	0	0	1	0	0	0	1	0	0	0	0	0	0	0	0	0	1	0	0	0	0	0	0	0	0	0	0	0	1	0	0	0	0	0	0	0	0	0	1	0	1	0	0	0
EC-S-FC200-20JUL15-0550J	Cattle feces	1	0	0	0	0	0	1	0	0	0	1	0	0	0	0	0	0	0	0	0	0	1	0	0	0	0	0	0	0	0	0	0	1	0	0	0	0	0	0	0	0	0	1	0	1	0	0	0
EC-S-FC066-20JAN15-0315J	Cattle feces	0	1	0	0	0	0	0	0	0	0	0	0	0	0	0	0	0	0	0	0	0	1	0	0	0	0	0	0	0	0	0	0	0	0	0	0	0	0	0	0	0	0	1	1	0	0	0	0
EC-S-FC032-24NOV15-0684J	Cattle feces	1	0	0	0	0	0	1	0	0	0	1	0	0	0	0	0	0	0	0	0	0	1	0	0	0	0	0	0	0	0	0	0	1	0	0	0	0	0	0	0	0	0	1	0	1	0	0	0
EC-S-FC025-42135-0453J	Cattle feces	1	0	0	0	0	1	0	0	1	0	0	0	0	0	0	0	0	0	1	0	0	1	0	0	0	0	0	0	0	0	0	0	0	0	0	0	0	0	1	1	0	0	0	0	0	0	0	0
EC-S-FC025-24NOV14-0255J	Cattle feces	1	0	0	1	0	0	1	0	1	0	0	0	0	0	0	0	0	0	0	1	0	0	0	0	1	0	0	0	0	0	1	0	0	0	0	0	0	0	0	0	0	1	1	0	1	0	0	0
EC-N-FC137-08DEC15-0715J	Cattle feces	1	0	0	0	0	0	1	0	0	0	0	0	1	0	0	0	1	0	0	0	0	0	0	0	1	0	0	0	0	0	1	0	0	0	0	0	0	0	0	0	0	0	1	0	1	0	0	0
EC-N-FC134-24FEB15-0379J	Cattle feces	1	0	0	0	0	0	1	0	0	0	0	0	1	0	0	0	1	0	0	0	0	0	0	0	1	0	0	0	0	0	1	0	0	0	0	0	0	0	0	0	0	0	1	0	1	0	0	0
EC-N-FC131-22JUN15-0523J	Cattle feces	1	0	0	0	0	0	1	0	0	0	1	0	0	0	0	0	0	0	0	0	0	1	0	0	0	0	0	0	0	0	0	0	1	0	0	0	0	0	0	0	0	0	1	0	1	0	0	0
EC-N-FC126-28OCT14-0230J	Cattle feces	1	0	0	0	0	0	1	0	0	0	1	0	0	0	0	0	0	0	0	0	0	1	0	0	0	0	0	0	0	0	0	0	1	0	0	0	0	0	0	0	0	0	1	0	1	0	0	0
EC-N-FC124-17AUG15-0591J	Cattle feces	1	0	0	0	0	0	1	0	0	0	1	0	0	0	0	0	0	0	0	0	0	1	0	0	0	0	0	0	0	0	0	0	1	0	0	0	0	0	0	0	0	0	1	0	1	0	0	0
EC-N-FC108-08DEC15-0707J	Cattle feces	1	0	0	0	0	0	1	0	0	0	1	0	0	0	0	0	0	0	0	0	0	1	0	0	0	0	0	0	0	0	0	0	1	0	0	0	0	0	0	0	0	0	1	0	1	0	0	0
EC-N-FC095-28APR14-0008F	Cattle feces	0	1	0	0	0	0	1	0	0	0	0	0	0	0	0	0	0	0	0	0	0	1	0	0	0	0	0	0	0	0	0	0	0	0	0	0	0	0	0	0	0	1	1	0	1	0	0	0
EC-N-FC065-26OCT15-0651J	Cattle feces	0	1	0	0	0	0	1	0	0	0	1	0	0	0	0	0	0	0	0	0	0	1	0	0	0	0	0	0	0	0	0	0	0	0	0	0	0	0	0	0	0	1	1	0	1	0	0	0
EC-N-FC039-26OCT15-0648J	Cattle feces	1	0	0	0	0	0	1	0	0	0	0	0	1	0	0	0	1	0	0	0	0	0	0	0	1	0	0	0	0	0	1	0	0	0	0	0	0	0	0	0	0	0	1	0	1	0	0	0
EC-A-FC608-19APR16-0866J	Cattle feces	1	0	0	0	0	0	1	0	0	0	0	0	1	0	0	0	0	0	1	0	0	0	0	0	1	0	0	0	0	0	1	0	0	0	0	0	0	0	0	0	0	0	1	0	1	0	0	0
EC-A-FC606-19APR16-0865J	Cattle feces	0	1	0	0	0	0	0	1	0	0	0	0	1	0	0	0	1	0	0	0	0	0	0	1	1	0	0	0	0	0	0	0	1	0	0	0	0	0	0	0	1	0	0	0	0	0	1	0
EC-A-FC606-10AUG15-0577J	Cattle feces	1	0	0	0	0	0	1	0	0	0	0	0	0	0	0	0	1	0	0	0	0	0	0	0	0	0	0	0	0	0	0	0	0	0	1	0	0	0	0	0	0	0	1	0	1	0	0	0
EC-A-FC604-20OCT14-0216J	Cattle feces	1	0	0	0	0	0	1	0	0	0	1	0	0	0	0	0	0	0	0	0	0	1	0	0	0	0	0	0	0	0	0	0	1	0	0	0	0	0	0	0	0	0	1	0	1	0	0	0
EC-A-FC603-15DEC15-0734J	Cattle feces	1	0	0	0	0	0	1	0	0	0	0	0	1	0	0	0	0	0	1	0	0	0	0	0	1	0	0	0	0	0	1	0	0	0	0	0	0	0	0	0	0	0	1	0	1	0	0	0
EC-A-FC504-13APR15-0430J	Cattle feces	0	1	0	0	0	0	0	0	0	0	0	0	0	0	0	0	1	0	0	0	0	0	0	0	0	0	0	0	0	0	0	0	0	0	1	0	0	0	0	0	0	0	0	0	0	0	0	0
EC-A-FC307-19OCT15-0638J	Cattle feces	1	0	0	0	0	1	1	0	0	0	0	1	0	0	0	0	0	0	0	1	0	0	0	0	0	0	0	0	0	0	0	0	0	0	0	0	0	0	0	0	0	0	1	0	1	0	0	0
EC-A-FC304-09DEC14-0279J	Cattle feces	1	0	0	0	0	0	1	0	0	0	1	0	0	0	0	0	0	0	0	0	0	1	0	0	0	0	0	0	0	0	0	0	1	0	0	0	0	0	0	0	0	0	1	0	1	0	0	0
EC-A-FC208-08JUN15-0495J	Cattle feces	1	1	0	0	0	0	1	0	0	0	1	0	0	0	0	0	0	0	0	0	0	1	0	0	0	0	0	0	0	0	0	0	1	0	0	0	0	0	0	0	0	0	1	0	1	0	0	0
EC-A-FC205-23FEB16-0799J	Cattle feces	1	0	0	0	0	0	0	1	0	0	0	0	1	0	0	1	0	0	0	0	1	0	0	1	1	0	0	0	0	0	0	0	1	0	0	0	0	0	0	0	0	1	0	0	0	0	1	0
EC-V-CB001-14JUL14-0027I	Catch Basin	1	0	0	0	0	0	1	0	0	0	0	0	0	0	0	0	0	0	0	0	1	0	0	0	0	0	0	0	0	0	0	0	0	0	0	0	0	0	0	0	0	0	1	0	1	0	0	0
EC-V-CB002-30MAR15-0070M	Catch Basin	1	0	0	1	0	0	1	0	0	0	0	0	0	0	0	0	0	0	0	1	0	0	0	0	0	0	0	0	0	0	0	0	0	0	1	0	0	0	0	0	0	0	1	0	1	0	0	0
SWECR_0104	Catch Basin	1	0	1	0	0	0	1	0	0	0	0	0	0	0	0	0	0	0	0	0	0	1	0	0	0	0	0	0	0	0	0	0	0	0	1	0	0	0	0	0	0	0	1	0	1	0	0	0
EC-V-CB002-30MAR15-0070K	Catch Basin	1	0	0	0	0	1	1	0	0	0	1	1	0	0	0	0	0	0	0	0	0	1	0	0	0	0	0	0	0	0	0	0	0	0	1	0	0	0	0	0	0	0	1	0	1	0	0	0
EC-V-CB002-30MAR15-0070J	Catch Basin	1	0	0	0	0	1	1	0	0	0	0	1	0	0	0	0	0	0	0	0	1	0	0	0	0	0	0	0	0	0	0	0	0	0	1	0	0	0	0	0	0	0	1	0	1	0	0	0
EC-V-CB002-30MAR15-0070I	Catch Basin	1	0	1	0	0	0	1	0	0	0	0	0	0	0	0	0	0	0	0	0	0	1	0	0	0	0	0	0	0	0	0	0	0	0	1	0	0	0	0	0	0	0	1	0	1	0	0	0
EC-V-CB002-26MAY14-0012I	Catch Basin	1	0	0	0	0	0	0	0	0	0	0	0	0	0	0	0	0	0	0	0	0	1	0	0	0	0	0	0	0	0	0	0	0	0	0	0	0	0	0	0	0	0	1	0	1	0	0	0
EC-V-CB001-26MAY14-0011I	Catch Basin	1	0	0	0	0	0	0	0	0	0	0	0	0	0	0	0	1	0	0	0	0	0	0	0	0	0	0	0	0	0	0	0	0	0	0	0	0	0	0	0	0	0	0	0	0	0	0	0
EC-V-CB001-14JUL14-0027M	Catch Basin	0	0	0	0	0	0	0	0	0	0	0	0	0	0	0	0	0	0	0	0	1	0	0	0	0	0	0	1	0	0	0	0	0	0	0	0	0	0	0	0	0	0	0	0	0	0	0	0
SWECR-0142	Catch Basin	1	0	0	0	0	0	1	0	0	0	1	0	0	0	0	0	0	0	1	0	0	0	0	0	0	0	0	0	0	0	0	0	1	0	0	0	0	0	0	0	0	0	1	0	1	0	0	0
SWECR-0166	Catch Basin	1	0	0	0	0	0	0	0	0	0	0	0	1	0	0	0	1	0	0	0	0	0	0	0	1	0	0	0	0	0	1	0	0	0	0	0	0	0	0	0	0	0	0	0	0	0	0	0
SWECR-0164	Catch Basin	1	0	0	0	0	0	1	0	0	0	0	0	1	0	0	0	0	0	0	0	0	1	0	0	0	0	0	0	0	0	0	0	1	0	0	0	0	0	0	0	0	0	1	0	1	0	0	0
SWECR-0162	Catch Basin	1	0	0	0	0	0	1	0	0	0	0	0	1	0	0	0	1	0	0	0	0	0	0	0	1	0	0	0	0	0	1	0	0	0	0	0	0	0	0	0	0	0	1	0	1	0	0	0
SWECR-0146	Catch Basin	1	0	0	0	0	0	1	0	0	0	1	0	0	0	0	0	0	0	0	0	0	1	0	0	0	0	0	0	0	0	0	0	1	0	0	0	0	0	0	0	0	0	1	0	1	0	0	0
SWECR-0116	Catch Basin	0	0	0	0	0	0	0	0	0	0	0	0	0	0	0	0	0	0	0	0	0	1	0	0	0	0	0	0	0	0	0	0	0	0	1	0	0	0	0	0	0	0	1	0	1	0	0	0
SWECR_0180	Catch Basin	0	0	0	0	0	0	0	0	0	0	0	0	0	0	0	0	1	0	0	0	0	0	0	0	0	0	0	0	0	0	0	0	0	0	0	0	0	0	0	0	0	0	0	0	0	0	0	0
SWECR_0156	Catch Basin	1	0	0	0	0	0	1	0	0	0	0	0	1	0	0	0	1	0	0	0	1	0	0	0	0	0	0	1	0	0	1	0	0	0	0	0	0	0	0	0	0	0	0	0	0	0	0	0
SWECR_0155	Catch Basin	1	0	0	0	0	1	1	0	0	0	0	1	0	0	0	0	0	0	0	0	1	0	0	0	0	0	0	0	0	0	0	0	0	0	1	0	0	0	0	0	0	0	1	0	1	0	0	0
SWECR_0154	Catch Basin	1	0	0	0	0	0	1	0	0	0	0	0	1	0	0	0	0	0	0	0	1	1	0	0	0	0	0	1	0	0	1	0	0	0	0	0	0	0	0	0	0	0	0	0	0	0	0	0
SWECR_0153	Catch Basin	1	0	0	0	0	0	1	0	0	0	1	0	0	0	0	0	0	0	0	0	0	1	0	0	0	0	0	0	0	0	0	0	1	0	0	0	0	0	0	0	0	0	1	0	1	0	0	0
SWECR_0152	Catch Basin	1	0	0	0	0	0	1	0	0	0	0	0	1	0	0	0	0	0	0	0	1	0	0	1	1	0	0	0	0	0	0	0	0	0	1	0	0	0	0	0	0	0	1	0	1	0	0	0
SWECR_0151	Catch Basin	1	0	0	0	0	0	1	0	0	0	0	0	1	0	0	0	0	0	0	0	1	0	0	0	0	0	0	1	0	0	1	0	0	0	0	0	0	0	0	0	0	0	0	0	0	0	0	0
SWECR_0149	Catch Basin	1	0	1	0	0	0	1	0	0	0	1	0	0	0	0	0	0	0	0	0	0	1	0	0	0	0	0	0	0	0	0	0	1	0	0	0	0	0	0	0	0	0	1	0	1	0	0	0
SWECR_0112	Catch Basin	1	0	0	0	0	1	1	0	0	0	0	1	0	0	0	0	0	0	0	0	1	0	0	0	0	0	0	0	0	0	0	0	0	0	1	0	0	0	0	0	0	0	1	0	1	0	0	0
EC-S-CB001-20JUL15-0105I	Catch Basin	1	0	0	1	0	0	0	0	0	0	0	1	0	0	0	0	1	0	0	0	0	0	0	0	0	0	0	0	0	0	0	0	0	0	1	0	0	0	0	0	0	0	1	0	1	0	0	0
EC-S-CB001-15SEP14-0043M	Catch Basin	1	0	0	1	0	1	1	0	0	0	0	0	0	0	0	0	0	0	0	0	0	1	0	0	1	0	0	0	0	0	0	0	0	0	1	0	0	1	0	0	0	0	1	0	1	0	0	1
EC-S-CB001-15SEP14-0043L	Catch Basin	1	0	0	1	0	0	1	1	1	0	0	0	0	0	0	0	1	0	0	0	0	0	0	0	0	0	1	0	0	0	1	0	0	0	0	0	0	0	0	0	0	1	0	0	0	0	0	0
EC-S-CB001-15SEP14-0043K	Catch Basin	1	0	0	0	0	0	1	0	0	0	0	0	0	0	0	0	1	0	0	0	0	0	0	0	0	0	0	0	0	0	0	0	0	0	1	0	0	0	0	0	0	0	1	0	1	0	0	0
EC-S-CB001-15SEP14-0043I	Catch Basin	1	0	1	0	0	0	1	0	0	0	0	0	0	0	0	0	0	0	0	0	0	1	0	0	0	0	0	0	0	0	0	0	0	0	1	0	0	0	0	0	0	0	1	0	1	0	0	0
EC-S-CB001-14SEP15-0121I	Catch Basin	1	0	0	0	0	0	1	0	0	0	0	0	0	0	0	0	0	0	0	0	1	0	0	0	0	0	0	0	0	0	0	0	0	0	1	0	0	0	0	0	0	0	1	0	1	0	0	0
EC-S-CB001-12MAY14-0026K	Catch Basin	1	0	0	0	0	1	1	0	1	1	0	0	0	0	0	0	0	0	0	0	1	0	0	0	1	0	0	0	0	0	0	0	0	0	0	0	0	0	0	0	0	0	0	0	0	0	0	0
EC-S-CB001-12MAY14-0008M	Catch Basin	0	1	0	0	0	0	0	0	0	0	0	0	0	0	0	0	0	0	0	0	0	1	0	0	0	0	0	0	0	0	0	0	0	0	0	0	0	0	0	0	0	0	0	0	0	0	0	0
EC-S-CB001-12MAY14-0008I	Catch Basin	0	1	0	0	0	0	0	0	0	0	0	0	0	0	0	0	0	0	0	0	0	1	0	0	0	0	0	0	0	0	0	0	0	0	0	0	0	0	0	0	0	0	0	0	0	0	0	0
ECR-0018	Catch Basin	1	0	0	0	0	0	0	0	0	0	0	0	0	0	0	0	0	0	0	0	0	1	0	0	0	0	0	0	0	0	0	0	0	0	0	0	0	0	0	0	0	0	0	0	0	0	0	0
ECR-0009	Catch Basin	0	0	1	0	0	0	0	0	0	0	0	0	0	0	0	0	0	0	0	0	0	1	0	0	0	0	0	0	0	0	0	0	0	0	0	0	0	0	0	0	0	0	0	0	0	0	0	0
SWECR-0144	Catch Basin	1	0	0	0	0	1	1	0	0	0	0	1	0	0	0	0	0	0	0	0	1	0	0	0	0	0	0	0	0	0	0	0	0	0	1	0	0	0	0	0	0	0	1	0	1	0	0	0
SWECR-0160	Catch Basin	1	0	0	0	0	0	1	0	0	0	0	0	0	0	0	0	1	0	0	0	0	0	0	0	0	0	0	0	0	0	0	0	0	0	1	0	0	0	0	0	0	0	1	0	1	0	0	0
ECR-121	Catch Basin	1	0	0	0	0	1	1	0	0	0	0	1	0	0	0	0	0	0	0	0	0	0	0	0	0	0	0	0	0	0	0	0	0	0	1	0	0	0	0	0	0	0	1	0	1	0	0	0
ECR-0118	Catch Basin	1	0	0	0	0	1	1	0	0	0	0	1	0	0	0	0	0	0	0	0	1	0	0	0	0	0	0	0	0	0	0	0	0	0	1	0	0	0	0	0	0	0	1	0	1	0	0	0
ECR-086	Catch Basin	1	0	1	0	0	0	1	0	0	0	0	0	0	0	0	0	0	0	0	0	0	1	0	0	0	0	0	0	0	0	0	0	0	0	0	0	0	0	0	0	0	0	1	0	1	0	0	0
ECR-056	Catch Basin	1	0	0	0	0	0	0	0	0	0	0	0	0	0	0	0	1	0	0	0	0	0	0	0	0	0	0	0	0	0	0	0	0	0	0	0	0	0	0	0	0	0	0	0	0	0	0	0
ECR-051	Catch Basin	0	1	0	0	0	0	0	0	0	0	0	0	0	0	0	0	1	0	0	0	0	0	0	0	1	0	0	0	0	0	0	0	0	0	0	0	0	0	0	0	0	0	1	0	1	0	0	0
SWECR-0177	Surrounding Streams	1	0	0	0	0	0	1	0	0	0	0	0	1	0	0	0	0	0	1	0	0	0	0	0	1	0	0	0	0	0	1	0	0	0	0	0	0	0	0	0	0	0	1	0	1	0	0	0
SWECR-0175	Surrounding Streams	1	0	0	0	0	0	1	0	0	0	0	0	1	0	0	0	0	0	0	0	1	0	0	0	0	0	0	1	0	0	1	0	0	0	0	0	0	0	0	0	0	0	0	0	0	0	0	0
SWECR-0172	Surrounding Streams	1	0	0	0	0	0	1	0	0	0	1	0	0	0	0	0	0	0	0	0	0	1	0	0	0	0	0	0	0	0	0	0	1	0	0	0	0	0	0	0	0	0	1	0	1	0	0	0
SWECR-0171	Surrounding Streams	1	0	0	0	0	0	1	0	0	0	0	0	1	0	0	0	0	0	1	0	0	0	0	0	1	0	0	0	0	0	1	0	0	0	0	0	0	0	0	0	0	0	1	0	1	0	0	0
SWECR-0178	Surrounding Streams	1	0	0	0	0	0	1	0	0	0	0	0	1	0	0	0	0	0	1	0	0	0	0	0	1	0	0	0	0	0	1	0	0	0	0	0	0	0	0	0	0	0	1	0	1	0	0	0
ECR-131	Surrounding Streams	1	0	0	0	0	1	1	0	0	0	0	1	0	0	0	0	0	0	0	0	1	0	0	0	0	0	0	0	0	0	0	0	0	0	1	0	0	0	0	0	0	0	1	0	1	0	0	0
ECR-127	Surrounding Streams	1	0	0	0	0	1	1	0	0	0	0	1	0	0	0	0	0	0	0	0	1	0	0	0	0	0	0	0	0	0	0	0	0	0	1	0	0	0	0	0	0	0	1	0	1	0	0	0
ECR-124	Surrounding Streams	1	0	0	0	0	0	1	0	0	0	1	0	0	0	0	0	0	0	0	0	1	0	0	0	0	0	0	0	0	0	0	0	1	0	0	0	0	0	0	0	0	0	1	0	1	0	0	0
ECR-109	Surrounding Streams	1	0	0	0	0	0	1	0	0	0	0	0	0	0	0	0	1	0	0	0	0	0	0	0	0	0	0	0	0	0	0	0	0	0	1	0	0	0	0	0	0	0	1	0	1	0	0	0
ECR-108	Surrounding Streams	1	0	0	0	0	0	1	0	0	0	0	0	0	0	0	0	1	0	0	0	0	0	0	0	0	0	0	0	0	0	0	0	0	0	1	0	0	0	0	0	0	0	1	0	1	0	0	0
ECR-094	Surrounding Streams	1	0	0	1	0	0	0	0	0	0	0	0	0	0	0	0	0	0	0	0	0	1	0	0	0	0	0	0	0	0	0	0	0	0	0	0	0	0	0	0	0	0	0	0	0	0	0	0
ECR-091	Surrounding Streams	1	0	0	0	0	0	0	0	0	0	0	0	0	0	0	0	0	0	1	0	0	0	0	0	0	0	0	0	0	0	0	0	0	0	0	0	0	0	0	0	0	0	1	0	1	0	0	0
ECR-079	Surrounding Streams	0	0	1	0	0	0	0	0	0	0	0	0	0	0	0	0	0	0	0	0	0	1	0	0	0	0	0	0	0	0	0	0	0	0	0	0	0	0	0	0	0	0	0	0	0	0	0	0
ECR-077	Surrounding Streams	0	0	0	0	0	0	0	0	0	0	0	0	0	0	0	0	0	0	0	0	0	1	0	0	0	0	0	0	0	0	0	0	0	0	0	0	0	0	0	0	0	0	0	0	0	0	0	0
ECR-076	Surrounding Streams	0	0	0	0	0	0	0	0	0	0	0	0	0	0	0	0	0	0	0	0	0	1	0	0	0	0	0	0	0	0	0	0	0	0	0	0	0	0	0	0	0	0	0	0	0	0	0	0
ECR-074	Surrounding Streams	0	0	0	0	0	0	0	0	0	0	0	0	0	0	0	0	0	0	0	0	0	1	0	0	0	0	0	0	0	0	0	0	0	0	0	0	0	0	0	0	0	0	0	0	0	0	0	0
ECR-066	Surrounding Streams	0	1	0	0	0	0	1	0	0	0	0	0	0	0	0	0	0	0	0	0	0	1	0	0	0	0	0	0	0	0	0	0	0	0	0	0	0	0	0	0	0	0	1	0	1	0	0	0
ECR-065	Surrounding Streams	0	0	0	0	0	0	0	0	0	0	0	0	0	0	0	0	0	0	0	0	0	1	0	0	0	0	0	0	0	0	0	0	0	0	0	0	0	0	0	0	0	0	0	0	0	0	0	0
ECR-059	Surrounding Streams	0	0	0	0	0	0	0	0	0	0	0	0	0	0	0	0	0	0	0	0	0	1	0	0	0	0	0	0	0	0	0	0	0	0	0	0	0	0	0	0	0	0	0	0	0	0	0	0
ECR-058	Surrounding Streams	0	0	0	0	0	0	0	0	0	0	0	0	0	0	0	0	0	1	0	0	0	0	0	0	0	0	0	0	0	0	0	0	0	0	0	0	0	0	0	0	0	0	0	0	0	0	0	0
ECR-045	Surrounding Streams	0	1	0	0	0	0	1	0	0	0	0	0	0	0	0	0	0	0	0	0	0	1	0	0	0	0	0	0	0	0	0	0	0	0	0	0	0	0	0	0	0	0	1	0	1	0	0	0
[truncated: 29 more columns]

## Sheet: Table S3
Strain	Min contig length	Max contig length	Mean contig length	N50 contig length	Number of contigs	Number of contigs in N50	Number of bases in all contigs	GC Content of contigs
ESBL-0001	1013	147695	35143	78020	134	22	4709163	0.5075
ESBL_0005	1081	709920	80596.2	203687	63	8	5077561	0.508
ESBL_0006	1038	654373	77724.4	229881	69	8	5362987	0.5061
ESBL_0009	1258	1054618	108961	387252	48	5	5230150	0.5035
ESBL_0015	1001	585390	60787.1	152248	83	10	5045329	0.5086
ESBL_0016	1070	709390	82452.3	209796	63	8	5194494	0.5076
ESBL_0020	1255	509689	80310.5	209445	67	9	5380805	0.5057
ESBL_0024	1076	563222	52256	187250	104	8	5434623	0.505
ESBL_0028	1042	796104	94979.7	316240	56	7	5318862	0.5036
ESBL_0031	1070	709985	81631	209480	65	9	5306017	0.5072
ESBL_0033	1006	300346	44168.1	131354	110	13	4858487	0.505
ESBL_0036	1038	654374	69385.9	209445	76	9	5273330	0.5069
ESBL_0041	1068	495567	79581.1	334095	66	7	5252349	0.5071
ESBL_0046	1243	393327	70716.4	181801	77	10	5445165	0.5059
ESBL_0051	1057	711506	83387.3	229970	62	8	5170012	0.5081
ESBL_0052	1096	535318	74586.1	192671	71	9	5295616	0.503
ESBL_0056	1034	523588	49498.9	185757	106	9	5246883	0.5038
ESBL_0061	1255	407768	69416.9	186718	75	9	5206265	0.5059
ESBL_0066	1044	590682	115839	262038	43	6	4981072	0.5059
ESBL_0070	1074	515296	77641.1	229880	69	9	5357234	0.507
ESBL_0075	1012	911052	136386	305682	37	5	5046296	0.5054
ESBL_0076	1000	220669	29883.2	60732	178	25	5319215	0.5048
ESBL_0078	1070	757102	92196	229896	57	7	5255170	0.5069
ESBL-0042	1139	659572	62882.2	280104	84	7	5282101	0.5056
ESBL_0043	1030	389762	61422.5	159190	83	10	5098068	0.5077
EC-M-ST001-05JAN16-0143I	1135	1043942	80754.6	198783	61	7	4926030	0.5078
EC-M-ST001-03MAR15-0067I	1030	298825	52524.4	184498	103	12	5410013	0.5069
EC-M-ST001-08MAR16-0147M	1012	508777	58421.4	159463	87	10	5082658	0.5074
EC-S-FC602-12MAY14-0114J	1030	461594	64244.8	170875	75	10	4818361	0.5061
EC-S-FC025-24NOV14-0255J	1058	430047	64235.8	162661	76	9	4881922	0.5087
EC-C-ST001-18APR16-0149I	1031	463459	63992.2	167301	81	10	5183364	0.5077
EC-C-ST001-07DEC15-0141J	1007	348215	50721.6	91051	98	17	4970715	0.5065
EC-V-CB002-26MAY14-0012I	1009	321670	46210.9	129653	108	12	4990780	0.5058
EC-A-FC307-19OCT15-0638J	1031	434267	69525.1	188843	72	10	5005807	0.5059
EC-V-CB002-30MAR15-0070I	1034	328068	41068.7	148947	127	12	5215719	0.5065
EC-M-ST001-03NOV15-0137M	1031	361205	37645.7	89072	127	18	4780999	0.508
EC-S-FC025-42135-0453J	1033	416235	58541.1	144876	89	11	5210155	0.5052
EC-C-ST001-27APR15-0081I	1064	468759	45304.9	113181	113	13	5119451	0.5075
EC-C-ST001-25AUG15-0117J	1031	394273	55801.6	153126	89	12	4966343	0.507
EC-S-CB001-15SEP14-0043M	1031	255373	25634.8	93276	223	22	5716568	0.5058
EC-S-CB001-15SEP14-0043L	1015	363604	40872.2	132062	115	11	4700299	0.5061
EC-S-CB001-14SEP15-0121I	1031	352549	59729.7	123500	79	12	4718642	0.5072
EC-S-CB001-15SEP14-0043I	1032	296939	41850.2	138515	125	13	5231273	0.5062
EC-V-CB001-14JUL14-0027M	1031	502696	59541.8	147857	79	9	4703802	0.5069
EC-S-FC302-12JAN16-0751J	1188	710428	106802	274211	45	5	4806086	0.5083
EC-S-FC066-20JAN15-0315J	1004	332537	62841.4	176731	80	11	5027310	0.5064
EC-A-FC205-23FEB16-0799J	1014	300801	47844.9	118107	102	13	4880177	0.5065
EC-C-ST001-20OCT14-0053M	1003	586264	55491.1	330509	91	6	5049693	0.5077
EC-M-ST001-13OCT14-0050K	1030	496862	50609.3	168503	101	10	5111542	0.508
EC-A-FC201-09DEC14-0275J	1031	1001101	109277	400559	44	4	4808175	0.5083
EC-M-ST001-15SEP15-0124L	1031	337867	63555.3	173813	76	10	4830200	0.5058
EC-S-CB001-20JUL15-0105I	1025	362083	75861.9	162533	65	10	4931026	0.5073
EC-A-FC604-20OCT14-0216J	1051	513248	96025.8	245225	50	7	4801288	0.5084
EC-C-ST001-05OCT15-0134I	1120	470956	62208.1	141899	79	12	4914438	0.5068
EC-V-FC030-30MAR15-0404J	1002	610905	66347.5	263491	74	6	4909715	0.5074
EC-M-ST001-03MAR15-0067K	1031	261039	20279.3	60782	261	25	5292901	0.507
EC-V-FC018-27JAN15-0329J	1031	442759	52464.1	131082	90	10	4721773	0.5087
EC-V-FC089-14JUL14-0125J	1031	509425	41605.2	95918	118	15	4909413	0.5081
EC-A-FC208-08JUN15-0495J	1188	513061	73031.4	181070	67	8	4893101	0.5082
EC-V-FC115-12NOV14-0249J	1031	305413	54263.1	100387	86	16	4666629	0.5087
EC-S-FC404-14SEP15-0608J	1087	244997	49612.9	111510	101	16	5010902	0.5078
EC-N-FC095-28APR14-0008F	1063	330138	43441.2	103667	122	17	5299824	0.5065
EC-S-CB001-15SEP14-0043K	1027	546707	57835	135295	89	11	5147317	0.5062
EC-C-ST001-18APR16-0149K	1030	497134	66704.8	183100	77	8	5136273	0.5078
EC-S-CB001-12MAY14-0026K	1031	423066	85272.5	215005	56	8	4775258	0.5066
EC-N-FC131-22JUN15-0523J	1179	710709	108913	389040	44	5	4792156	0.5085
EC-C-ST001-15JUN15-0096L	1031	355417	46966	100220	108	15	5072330	0.5049
EC-M-ST001-19MAY15-0089K	1057	395430	41923.6	102492	130	13	5450067	0.504
EC-V-CB002-30MAR15-0070K	1043	479008	45882	115867	109	11	5001134	0.5079
EC-A-FC304-09DEC14-0279J	1188	577547	104500	269170	46	6	4806980	0.5083
EC-N-FC137-08DEC15-0715J	1020	649420	90209.4	344717	53	6	4781097	0.508
EC-M-ST001-08MAR16-0147J	1079	475757	52827.4	149343	95	11	5018599	0.5078
EC-M-ST001-13OCT14-0050I	1001	340896	61687.4	203003	83	10	5120056	0.5071
EC-A-FC603-15DEC15-0734J	1132	434066	77665.6	293548	64	7	4970596	0.5064
EC-N-FC134-24FEB15-0379J	1020	523577	88458.1	344717	54	6	4776737	0.5081
EC-M-ST001-21JUL14-0029I	1031	511667	61232.7	142310	84	12	5143550	0.5074
EC-N-FC108-08DEC15-0707J	1100	921200	102000	269170	47	5	4793988	0.5084
EC-C-ST001-27APR15-0081K	1041	280018	41846	92407	122	14	5105212	0.5058
EC-S-FC204-20JUL15-0551J	1031	216125	38748.4	83284	121	18	4688556	0.5066
EC-A-FC201-19OCT15-0633J	1100	469849	81343.3	218180	59	8	4799253	0.5084
EC-A-FC606-19APR16-0865J	1031	454390	45450.9	126110	109	13	4954149	0.5049
EC-A-FC606-10AUG15-0577J	1031	518218	63036	237619	78	7	4916809	0.5063
EC-V-CB001-14JUL14-0027I	1031	266054	43656.6	119880	112	14	4889539	0.509
EC-V-FC030-23SEP14-0187J	1031	440724	68637.4	133707	71	12	4873255	0.5059
EC-A-FC608-19APR16-0866J	1095	408871	73122.6	223226	68	8	4972339	0.5065
EC-S-FC032-24NOV15-0684J	1087	1001197	111768	400559	43	4	4806024	0.5082
EC-C-ST001-17FEB15-0065I	1037	639928	48138.6	142241	112	10	5391521	0.5044
EC-S-CB001-12MAY14-0008I	1079	684207	81972.4	181272	61	8	5000317	0.5035
EC-C-ST001-15DEC14-0062M	1087	356593	67186	152455	73	11	4904578	0.508
EC-V-FC099-24MAR16-0842J	1000	349399	31801.2	146383	157	13	4992783	0.5067
EC-M-ST001-03NOV15-0137K	1031	481722	42346.3	103102	113	12	4785127	0.508
EC-V-CB001-26MAY14-0011I	1031	375660	38351.2	115535	130	14	4985659	0.5054
EC-S-FC200-20JUL15-0550J	1188	695611	91609.2	269170	54	6	4946897	0.5077
EC-A-FC504-13APR15-0430J	1031	236562	49968.4	119439	97	16	4846935	0.5059
EC-N-FC124-17AUG15-0591J	1100	715675	101948	245467	47	6	4791539	0.5086
EC-M-ST001-23NOV14-0060I	1064	379340	40042.8	102617	129	16	5165515	0.5062
EC-N-FC126-28OCT14-0230J	1188	710712	95889.2	241067	50	6	4794462	0.5085
EC-S-FC605-12JAN16-0757J	1001	592385	49764.2	177518	104	10	5175481	0.5058
EC-C-ST001-07DEC15-0141L	1013	317103	69973.4	143932	73	13	5108061	0.5055
EC-V-FC045-21SEP15-0619J	1246	509076	78282.4	186594	65	9	5088353	0.5045
EC-M-ST001-05JAN16-0143K	1089	507269	66248	187913	77	9	5101097	0.5064
EC-V-FC118-24MAR16-0844J	1031	669502	79341.6	140754	62	10	4919181	0.506
EC-S-CB001-12MAY14-0008M	1045	407562	45515.2	116060	108	13	4915641	0.506
EC-V-CB002-30MAR15-0070J	1023	299666	43246.6	85204	107	17	4627391	0.5093
EC-V-CB002-30MAR15-0070M	1043	279964	28829.8	72763	175	18	5045211	0.5059
EC-A-FC103-08JUN15-0490J	1031	922547	103260	400559	48	4	4956502	0.5081
EC-M-ST001-19MAY15-0089I	1025	463999	46285.5	102958	110	13	5091406	0.5054
EC-C-ST001-20OCT14-0053J	1031	246219	45830.1	93690	104	17	4766331	0.5082
EC-M-ST001-23NOV14-0060L	1021	534702	58283	170841	90	10	5245474	0.5081
EC-N-FC065-26OCT15-0651J	1100	709946	101931	389040	47	5	4790764	0.5085
EC-C-ST001-15JUN15-0096I	1095	213467	38069.5	91262	137	20	5215519	0.5044
EC-N-FC039-26OCT15-0648J	1031	649962	88520.9	390486	54	5	4780130	0.508
ECR-059	1067	881583	137942	425055	35	4	4827967	0.5075
SWECR-0164	1099	1000999	106607	389040	45	4	4797310	0.5085
SWECR-0175	1016	374324	38832.8	90998	118	16	4582269	0.5085
ECR-066	1019	557701	67474.3	195103	72	7	4858148	0.5067
ECR-091	1031	569073	76046.4	226600	68	8	5171153	0.5048
SWECR-0171	1095	396999	72986.9	255939	68	8	4963107	0.5067
ECR-079	1093	810742	84368.9	220604	56	7	4724660	0.5083
ECR-127	1074	665060	146190	389484	33	5	4824271	0.5079
ECR-076	1002	441023	54772.9	133576	94	12	5148655	0.5062
ECR-108	1025	597910	112575	285965	44	6	4953298	0.5059
ECR-131	1146	665060	150767	307085	32	6	4824529	0.5079
ECR-058	1259	1201418	150508	349517	32	4	4816264	0.5066
SWECR_0154	1031	374098	40532.4	93686	113	15	4580159	0.5085
SWECR-0162	1020	609349	82597.7	342505	59	6	4873264	0.5074
ECR-077	1002	440930	54216.2	136987	95	12	5150542	0.5062
ECR-0018	1031	369321	61228.7	177516	84	10	5143209	0.5061
ECR-121	1074	665326	155686	349594	31	5	4826263	0.5078
SWECR-0146	1188	1001003	108980	389040	44	4	4795125	0.5085
ECR-0118	1043	665858	160913	579498	30	4	4827379	0.5078
ECR-074	1002	441023	53593.6	133576	96	13	5144986	0.5064
SWECR_0155	1031	665858	150713	389484	32	5	4822818	0.5078
SWECR-0160	1031	550388	72347.5	235217	66	7	4774935	0.5052
ECR-124	1188	710528	108944	389040	44	5	4793556	0.5084
ECR-056	1030	337935	44914.2	143009	112	13	5030392	0.5052
SWECR-0177	1062	434031	80199.5	267995	62	7	4972367	0.5064
ECR-065	1079	379201	40902.3	160576	131	12	5358208	0.5037
SWECR_0156	1005	374098	38849.2	93686	118	15	4584206	0.5085
SWECR-0166	1031	649328	101415	391474	47	5	4766493	0.508
SWECR-0172	1188	502282	96053.7	250680	50	7	4802685	0.5083
SWECR_0104	1034	327120	39776.2	161369	131	12	5210681	0.5066
H96-2	1032	328080	46008	185930	113	11	5198899	0.5065
H96-3	1034	328080	47668.3	185930	109	11	5195845	0.5064
W98-2	1034	242068	36751.9	115913	141	16	5182018	0.507
W98-1	1034	328080	44061	144132	118	12	5199198	0.5067
SWECR_0153	1188	829026	98096.6	269170	49	6	4806733	0.5083
SWECR-0142	1188	927568	99869.2	269170	48	5	4793724	0.5085
SWECR-0178	1006	408871	77668.1	297283	64	7	4970757	0.5064
ECR-0009	1008	616489	77185.4	266230	64	7	4939865	0.5068
SWECR_0180	1031	616861	63050.4	203474	78	7	4917928	0.5063
SWECR_0151	1031	374098	40191.3	90875	114	16	4581807	0.5085
ECR-086	1070	418630	55645.9	194655	91	10	5063773	0.5046
ECR-109	1152	794437	190747	571983	26	4	4959433	0.5057
SWECR-0144	1074	665060	150764	389484	32	5	4824452	0.5078
ECR-045	1079	400516	75253.2	175570	67	10	5041966	0.5056
ECR-051	1031	391712	50766.3	118893	96	13	4873566	0.5051
SWECR_0152	1031	272338	38681.4	87360	124	17	4796500	0.5081
ECR-094	1103	421281	73316.6	240782	69	8	5058846	0.507
SWECR_0112	1031	329015	52236.1	100989	93	16	4857961	0.507
SWECR_0149	1079	400420	90702.3	211474	54	8	4897922	0.5067
SWECR-0116	1025	157148	21622.6	42649	223	35	4821848	0.5058

## Sheet: Table S4
Isolate ID	GyrA (S83L)	GyrA (S83A)	GyrA (D87N)	GyrA (D87Y)	GyrA (H211P)	GyrA (R237H)	GyrA(T611S)	GyrA(A669T)	GyrA(D678E)	GyrA(A828S)	(A863V)	GyrB(E185D)	GyrB(S492N)	GyrB(K538N)	GyrB(S585F)	GyrB(A618T)	GyrB(H652R)	GyrB(T653A)	GyrB(E656D)	GyrB(I663V)	GyrB(E703D)	ParC (S57T)	ParC (S80I)	ParC (E84G)	ParC (E84V)	ParC(L88Q)	ParC(A192V)	ParC(D197E)	ParC(K200N)	ParC(D309E)	ParC(L344R)	ParC(L344R)	ParC(A471G)	ParC(D475E)	ParC(P479S)	ParC(Q481H)	ParC(Q695L)	ParC(T718A)	ParC(R743C)	ParE(V136I)	ParE(T172A)	ParE(L254Q)	ParE(S458A)	ParE(D475E)	ParE(I529L)
EC-A-FC504-13APR15-0430J	0	0	0	0	0	0	0	0	0	0	0	0	0	0	0	0	0	1	0	0	0	0	0	0	0	0	0	0	0	0	0	0	0	0	0	0	0	0	0	0	0	0	0	0	0
EC-A-FC606-19APR16-0865J	0	0	0	0	0	0	0	0	0	0	0	0	0	0	0	0	0	1	0	0	0	0	0	0	0	0	0	0	0	0	0	0	0	0	0	0	0	0	0	0	0	0	0	0	0
EC-N-FC039-26OCT15-0648J	0	0	0	0	0	0	0	0	0	0	0	0	0	0	0	0	0	1	0	0	0	0	0	0	0	0	0	0	0	0	0	0	0	0	0	0	0	0	0	0	0	0	0	0	0
EC-N-FC134-24FEB15-0379J	0	0	0	0	0	0	0	0	0	0	0	0	0	0	0	0	0	1	0	0	0	0	0	0	0	0	0	0	0	0	0	0	0	0	0	0	0	0	0	0	0	0	0	0	0
EC-N-FC137-08DEC15-0715J	0	0	0	0	0	0	0	0	0	0	0	0	0	0	0	0	0	1	0	0	0	0	0	0	0	0	0	0	0	0	0	0	0	0	0	0	0	0	0	0	0	0	0	0	0
ECR-051	0	0	0	0	0	0	0	0	0	0	0	0	0	0	0	0	0	1	0	0	0	0	0	0	0	0	0	0	0	0	0	0	0	0	0	0	0	0	0	0	0	0	0	0	0
ECR-056	0	0	0	0	0	0	0	0	0	0	0	0	0	0	0	0	0	1	0	0	0	0	0	0	0	0	0	0	0	0	0	0	0	0	0	0	0	0	0	0	0	0	0	0	0
EC-S-CB001-15SEP14-0043K	0	0	0	0	0	0	0	0	0	0	0	0	0	0	0	0	0	1	0	0	0	0	0	0	0	0	0	0	0	0	0	0	0	0	0	0	0	0	0	0	0	0	0	0	0
EC-V-CB001-26MAY14-0011I	0	0	0	0	0	0	0	0	0	0	0	0	0	0	0	0	0	1	0	0	0	0	0	0	0	0	0	0	0	0	0	0	0	0	0	0	0	0	0	0	0	0	0	0	0
EC-V-FC030-23SEP14-0187J	0	0	0	0	0	0	0	0	0	0	0	0	0	0	0	0	0	1	0	0	0	0	0	0	0	0	0	0	0	0	0	0	0	0	0	0	0	0	0	0	0	0	0	0	0
EC-V-FC099-24MAR16-0842J	0	0	0	0	0	0	0	0	0	0	0	0	0	0	0	0	0	1	0	0	0	0	0	0	0	0	0	0	0	0	0	0	0	0	0	0	0	0	0	0	0	0	0	0	0
EC-V-FC115-12NOV14-0249J	0	0	0	0	0	0	0	0	0	0	0	0	0	0	0	0	0	1	0	0	0	0	0	0	0	0	0	0	0	0	0	0	0	0	0	0	0	0	0	0	0	0	0	0	0
EC-V-FC118-24MAR16-0844J	0	0	0	0	0	0	0	0	0	0	0	0	0	0	0	0	0	1	0	0	0	0	0	0	0	0	0	0	0	0	0	0	0	0	0	0	0	0	0	0	0	0	0	0	0
SWECR_01128	0	0	0	0	0	0	0	0	0	0	0	0	0	0	0	0	0	1	0	0	0	0	0	0	0	0	0	0	0	0	0	0	0	0	0	0	0	0	0	0	0	0	0	0	0
SWECR-0160	0	0	0	0	0	0	0	0	0	0	0	0	0	0	0	0	0	1	0	0	0	0	0	0	0	0	0	0	0	0	0	0	0	0	0	0	0	0	0	0	0	0	0	0	0
SWECR-0162	0	0	0	0	0	0	0	0	0	0	0	0	0	0	0	0	0	1	0	0	0	0	0	0	0	0	0	0	0	0	0	0	0	0	0	0	0	0	0	0	0	0	0	0	0
SWECR-0166	0	0	0	0	0	0	0	0	0	0	0	0	0	0	0	0	0	1	0	0	0	0	0	0	0	0	0	0	0	0	0	0	0	0	0	0	0	0	0	0	0	0	0	0	0
EC-A-FC205-23FEB16-0799J	0	0	0	0	0	0	0	0	0	0	0	0	0	0	0	0	0	1	0	0	0	0	0	0	0	0	0	0	0	0	0	0	0	0	0	0	0	0	0	0	0	0	0	0	0
EC-A-FC606-10AUG15-0577J	0	0	0	0	0	0	0	0	0	0	0	0	0	0	0	0	0	1	0	0	0	0	0	0	0	0	0	0	0	0	0	0	0	0	0	0	0	0	0	0	0	0	0	0	0
EC-S-CB001-12MAY14-0026K	0	0	0	0	0	0	0	0	0	0	0	0	0	0	0	0	0	1	0	0	0	0	0	0	0	0	0	0	0	0	0	0	0	0	0	0	0	0	0	0	0	0	0	0	0
EC-S-CB001-15SEP14-0043L	0	1	0	0	0	0	0	0	0	0	0	0	0	0	0	0	0	1	0	0	0	0	0	0	0	0	0	0	0	0	0	0	0	0	0	0	0	0	0	0	0	0	1	0	0
ESBL-00016	1	0	0	0	0	0	0	0	0	0	0	0	0	0	0	0	0	1	0	0	0	0	0	0	0	0	0	0	0	0	0	0	0	0	0	0	0	0	0	0	0	0	1	0	0
SWECR_01805	0	0	0	0	0	0	0	0	0	0	0	0	0	0	0	0	0	1	0	0	0	0	0	0	0	0	0	0	0	0	0	0	0	0	0	0	0	0	0	0	0	0	1	0	0
EC-A-FC307-19OCT15-0638J	0	0	0	0	0	0	0	0	0	0	0	0	0	0	0	0	0	1	0	0	0	0	0	0	0	0	0	0	0	0	0	0	0	0	0	0	0	0	0	0	0	0	1	0	0
EC-N-FC095-28APR14-0008F	0	0	0	0	0	0	0	0	0	0	0	0	0	0	0	0	0	1	0	0	0	0	0	0	0	0	0	0	0	0	0	0	0	0	0	0	0	0	0	0	0	0	1	0	0
EC-S-FC602-12MAY14-0114J	0	0	0	0	0	0	0	0	0	0	0	0	0	0	0	0	0	1	0	0	0	0	0	0	0	0	0	0	0	0	0	0	0	0	0	0	0	0	0	0	0	1	0	0	0
EC-V-CB002-30MAR15-0070J	0	0	0	0	0	0	0	0	0	0	0	0	0	0	0	0	0	1	0	0	0	0	0	0	0	0	0	0	0	0	0	0	0	0	0	0	0	0	0	0	0	1	0	0	0
ECR-045	0	0	0	0	0	0	0	0	0	0	0	0	0	0	0	0	0	1	0	0	0	0	0	0	0	0	0	0	0	0	0	0	0	0	0	0	0	0	0	0	0	0	0	0	0
ECR-065	0	0	0	0	0	0	0	0	0	0	0	0	0	0	0	0	0	1	0	0	0	0	0	0	0	0	0	0	0	0	0	0	0	0	0	0	0	0	0	0	0	0	0	0	0
EC-S-CB001-12MAY14-0008I	0	0	0	0	0	0	0	0	0	0	0	0	0	0	0	0	0	1	0	0	0	0	0	0	0	0	0	0	0	0	0	0	0	0	0	0	0	0	0	0	0	0	0	0	0
EC-V-CB002-30MAR15-0070M	0	0	0	0	0	0	0	0	0	0	0	0	0	0	0	0	0	1	0	0	0	0	0	0	0	0	0	0	0	0	0	0	0	0	0	0	0	0	0	0	0	0	0	0	0
SWECR_0149	0	0	0	0	0	0	0	0	0	0	0	0	0	0	0	0	0	1	0	0	0	0	0	0	0	0	0	0	0	0	0	0	0	0	0	0	0	0	0	0	0	0	0	0	0
ECR-059	0	0	0	0	0	0	0	0	0	0	0	0	0	0	0	0	0	1	0	0	0	0	1	0	0	0	0	0	0	0	0	0	0	0	0	0	0	0	0	0	0	0	0	0	0
EC-M-ST001-15SEP15-0124L	1	0	1	0	0	1	0	0	0	0	0	0	0	0	0	0	0	1	0	0	0	0	1	0	0	0	0	0	0	0	0	0	0	0	0	0	0	0	0	0	0	0	0	0	0
ECR-0009	0	0	0	0	0	0	0	0	0	0	0	0	0	0	0	0	0	1	0	0	0	0	1	0	0	0	0	0	0	0	0	0	0	0	0	0	0	0	0	0	0	0	0	0	0
ECR-074	0	0	0	0	0	0	0	0	0	0	0	0	0	0	0	0	0	1	0	0	0	0	1	0	0	0	0	0	0	0	0	0	0	0	0	0	0	0	0	0	0	0	0	0	0
ECR-076	0	0	0	0	0	0	0	0	0	0	0	0	0	0	0	0	0	1	0	0	0	0	1	0	0	0	0	0	0	0	0	0	0	0	0	0	0	0	0	0	0	0	0	0	0
ECR-077	0	0	0	0	0	0	0	0	0	0	0	0	0	0	0	0	0	1	0	0	0	0	0	0	0	0	0	0	0	0	0	0	0	0	1	0	0	0	0	0	0	0	0	0	0
ECR-094	0	0	0	0	0	0	0	0	0	0	0	0	0	0	0	0	0	1	0	0	0	0	0	0	0	0	0	0	0	0	0	0	0	0	0	0	0	0	0	0	0	0	0	0	0
EC-S-CB001-14SEP15-0121I	0	0	0	0	0	0	0	0	0	0	0	0	0	0	0	0	0	1	0	0	0	0	0	0	0	0	0	0	0	0	0	0	0	0	0	0	0	0	0	0	0	0	0	0	0
EC-S-CB001-15SEP14-0043I	0	0	0	0	0	0	0	0	0	0	0	0	0	0	0	0	0	1	0	0	0	0	1	0	0	0	0	0	0	0	0	0	0	0	0	0	0	0	0	0	0	0	0	0	0
EC-S-CB001-15SEP14-0043M	0	0	0	0	0	0	0	0	0	0	0	0	0	0	0	0	0	1	0	0	0	0	1	0	0	0	0	0	0	0	0	0	0	0	0	0	0	0	0	0	0	0	0	0	0
EC-V-CB001-14JUL14-0027I	0	0	0	0	0	0	0	0	0	0	0	0	0	0	0	0	0	1	0	0	0	0	1	0	0	0	0	0	0	0	0	0	0	0	0	0	0	0	0	0	0	0	0	0	0
EC-V-CB001-14JUL14-0027M	0	0	0	0	0	0	0	0	0	0	0	0	0	0	0	0	0	1	0	0	0	0	1	0	0	0	0	0	0	0	0	0	0	0	0	0	0	0	0	0	0	0	0	0	0
EC-V-CB002-30MAR15-0070I	0	0	0	0	0	0	0	0	0	0	0	0	0	0	0	0	0	1	0	0	0	0	0	0	0	0	0	0	0	0	0	0	0	0	0	0	0	0	0	0	0	0	0	0	0
EC-V-FC018-27JAN15-0329J	0	0	0	0	0	0	0	0	0	0	0	0	0	0	0	0	0	1	0	0	0	0	0	0	0	0	0	0	0	0	0	0	0	0	0	0	0	0	0	0	0	0	0	0	0
EC-V-FC030-30MAR15-0404J	0	0	0	0	0	0	0	0	0	0	0	0	0	0	0	0	0	1	0	0	0	0	0	0	0	0	0	0	0	0	0	0	0	0	0	0	0	0	0	0	0	0	0	0	0
H96-2	0	0	0	0	0	0	0	0	0	0	0	0	0	0	0	0	0	1	0	0	0	0	0	0	0	0	0	0	0	0	0	0	0	0	0	0	0	0	0	0	0	0	0	0	0
H96-3	0	0	0	0	0	0	0	0	0	0	0	0	0	0	0	0	0	1	0	0	0	0	0	0	0	0	0	0	0	0	0	0	0	0	0	0	0	0	0	0	0	0	0	0	0
SWECR_0104	0	0	0	0	0	0	0	0	0	0	0	0	0	0	0	0	0	1	0	0	0	0	0	0	0	0	0	0	0	0	0	0	0	0	0	0	0	0	0	0	0	0	0	0	0
SWECR-0116	0	0	0	0	0	0	0	0	0	0	0	0	0	0	0	0	0	1	0	0	0	0	0	0	0	0	0	0	0	0	0	0	0	0	0	0	0	0	0	0	0	0	0	0	0
W98-1A	0	0	0	0	0	0	0	0	0	0	0	0	0	0	0	0	0	1	0	0	0	0	0	0	0	0	0	0	0	0	0	0	0	0	0	0	0	0	0	0	0	0	0	0	0
W98-2A	0	0	0	0	0	0	0	0	0	0	0	0	0	0	0	0	0	1	0	0	0	0	0	0	0	0	0	0	0	0	0	0	0	0	0	0	0	0	0	0	0	0	0	0	0
EC-S-CB001-12MAY14-0008M	0	0	0	0	0	0	0	0	0	0	0	0	0	0	0	0	0	1	0	0	0	0	0	0	0	0	0	0	0	0	0	0	0	0	0	0	0	0	0	0	0	0	0	0	0
EC-S-FC605-12JAN16-0757J	0	0	0	0	0	0	0	0	0	0	0	0	0	0	0	0	0	1	0	0	0	0	0	0	0	0	0	0	0	0	0	0	0	0	0	0	0	0	0	0	0	0	0	0	0
ESBL_0033	0	0	0	0	0	0	0	0	0	0	0	0	0	0	0	0	0	1	0	0	0	0	1	0	0	0	0	0	0	0	0	0	0	0	0	0	0	0	0	0	0	0	0	0	0
ECR-0018	0	0	0	0	0	0	0	0	0	0	0	0	0	0	0	0	0	1	0	0	0	0	1	0	0	0	0	0	0	0	0	0	0	0	0	0	0	0	0	0	0	0	0	0	0
EC-S-FC066-20JAN15-0315J	0	0	0	0	0	0	0	0	0	0	0	0	0	0	0	0	0	1	0	0	0	0	0	0	0	0	0	0	0	0	0	0	0	0	0	0	0	0	0	0	0	0	0	0	0
EC-V-CB002-26MAY14-0012I	0	0	0	0	0	0	0	0	0	0	0	0	0	0	0	0	0	1	0	0	0	0	0	0	0	0	0	0	0	0	0	0	0	0	0	0	0	0	0	0	0	0	0	0	0
EC-V-CB002-30MAR15-0070K	0	0	0	0	0	0	0	0	0	0	0	0	0	0	0	0	0	1	0	0	0	0	0	0	0	0	0	0	0	0	0	0	0	0	0	0	0	0	0	0	0	0	0	0	0
EC-S-FC025-24NOV14-0255J	1	0	1	0	0	0	0	0	0	0	0	0	0	0	0	0	0	1	0	0	0	0	0	0	0	0	0	0	0	0	0	0	0	0	0	0	0	0	0	0	0	0	0	0	0
EC-C-ST001-15DEC14-0062M	1	0	1	0	0	0	0	0	0	0	0	0	0	0	0	0	0	1	0	0	0	0	0	0	0	0	0	0	0	0	0	0	0	0	0	0	0	0	0	0	0	0	0	0	0
EC-C-ST001-27APR15-0081K	1	0	1	0	0	0	0	0	0	0	0	0	0	0	0	0	0	1	0	0	0	0	0	0	0	0	0	0	0	0	0	0	0	0	0	0	0	0	0	0	0	0	0	0	0
EC-M-ST001-03NOV15-0137K	1	0	1	0	0	0	0	0	0	0	0	0	0	0	0	0	0	1	0	0	0	0	0	0	0	0	0	0	0	0	0	0	0	0	0	0	0	0	0	0	0	0	0	0	0
EC-M-ST001-03NOV15-0137M	1	0	1	0	0	0	0	0	0	0	0	0	0	0	0	0	0	1	0	0	0	0	0	0	0	0	0	0	0	0	0	0	0	0	0	0	0	0	1	0	0	0	0	0	0
EC-V-FC089-14JUL14-0125J	1	0	1	0	0	0	0	0	0	0	0	0	0	0	0	0	0	1	0	0	0	0	0	0	0	0	0	0	0	0	0	0	0	0	0	0	0	0	0	0	0	0	0	0	0
EC-M-ST001-03MAR15-0067K	1	0	0	0	0	0	1	0	1	0	0	0	0	0	0	0	0	1	0	0	0	0	0	0	0	0	0	0	0	0	0	0	0	0	0	0	0	0	0	0	0	0	0	0	0
EC-S-FC025-42135-0453J	0	0	0	0	0	0	0	0	0	0	0	0	0	0	0	0	1	1	0	0	0	0	0	0	0	0	0	0	0	0	0	0	0	0	0	0	0	0	0	0	0	0	0	0	0
ECR-079	0	0	0	0	0	0	0	0	0	0	0	0	0	0	0	0	1	1	0	0	0	0	1	0	0	0	0	0	0	0	0	0	0	0	0	0	0	0	0	0	0	0	0	0	0
ECR-086	0	0	0	0	0	0	0	0	0	0	0	0	0	0	0	0	1	1	0	0	0	0	0	0	0	0	0	0	0	0	0	0	0	0	0	0	0	0	0	0	0	0	0	0	0
ECR-066	0	0	0	0	0	0	0	0	0	0	0	0	0	0	0	0	0	0	0	0	0	0	0	0	0	0	0	0	0	0	0	0	0	0	0	0	0	0	0	0	0	0	0	0	0
EC-A-FC208-08JUN15-0495J	1	0	1	0	0	0	0	0	0	0	0	0	0	0	0	0	0	1	0	0	0	0	0	0	0	0	0	0	0	0	0	0	0	0	0	0	0	0	0	0	0	0	0	0	0
EC-A-FC304-09DEC14-0279J	1	0	1	0	0	0	0	0	0	0	0	0	0	0	0	0	0	1	0	0	0	0	0	0	0	0	0	0	0	0	0	0	0	0	0	0	0	0	0	0	0	0	0	0	0
EC-A-FC604-20OCT14-0216J	1	0	1	0	0	0	0	0	0	0	0	0	0	0	0	0	0	1	0	0	0	0	0	0	0	0	0	0	0	0	0	0	0	0	0	0	0	0	0	0	0	0	0	0	0
EC-C-ST001-18APR16-0149I	1	0	1	0	0	0	0	0	0	0	0	0	0	0	0	0	0	1	0	0	0	0	0	0	0	0	0	0	0	0	0	0	0	0	0	0	0	0	0	0	0	0	0	0	0
EC-N-FC065-26OCT15-0651J	1	0	1	0	0	0	0	0	0	0	0	0	0	0	0	0	0	1	0	0	0	0	1	0	0	0	0	0	0	0	0	0	0	0	0	0	0	0	0	0	0	0	1	0	0
EC-N-FC108-08DEC15-0707J	1	0	1	0	0	0	0	0	0	0	0	0	0	0	0	0	0	1	0	0	0	0	1	0	0	0	0	0	0	0	0	0	0	0	0	0	0	0	0	0	0	0	0	0	0
EC-N-FC124-17AUG15-0591J	1	0	1	0	0	0	0	0	0	0	0	0	0	0	0	0	0	1	0	0	0	0	1	0	0	0	0	0	0	0	0	0	0	0	0	0	0	0	0	0	0	0	0	0	0
EC-N-FC126-28OCT14-0230J	1	0	1	0	0	0	0	0	0	0	0	0	0	0	0	0	0	1	0	0	0	0	1	0	0	0	0	0	0	0	0	0	0	0	0	0	0	0	0	0	0	0	0	0	0
EC-N-FC131-22JUN15-0523J	1	0	1	0	0	0	0	0	0	0	0	0	0	0	0	0	0	1	0	0	0	0	1	0	0	0	0	0	0	0	0	0	0	0	0	0	0	0	0	0	0	0	0	0	0
ECR-124	1	0	1	0	0	0	0	0	0	0	0	0	0	0	0	0	0	1	0	0	0	0	1	0	0	0	0	0	0	0	0	0	0	0	0	0	0	0	0	0	0	0	0	0	0
EC-S-FC032-24NOV15-0684J	1	0	1	0	0	0	0	0	0	0	0	0	0	0	0	0	0	1	0	0	0	0	1	0	0	0	0	0	0	0	0	0	0	0	0	0	0	0	0	0	0	0	0	0	0
EC-S-FC200-20JUL15-0550J	1	0	1	0	0	0	0	0	0	0	0	0	0	0	0	0	0	1	0	0	0	0	1	0	0	0	0	0	0	0	0	0	0	0	0	0	0	0	0	0	0	0	0	0	0
EC-S-FC302-12JAN16-0751J	1	0	1	0	0	0	0	0	0	0	0	0	0	0	0	0	0	1	0	0	0	0	1	0	0	0	0	0	0	0	0	0	0	0	0	0	0	0	0	0	0	0	0	0	0
EC-S-FC404-14SEP15-0608J	1	0	1	0	0	0	0	0	0	0	0	0	0	0	0	0	0	1	0	0	0	0	1	0	0	0	0	0	0	0	0	0	0	0	0	0	0	0	0	0	0	0	0	0	0
SWECR_0153	1	0	1	0	0	0	0	0	0	0	0	0	0	0	0	0	0	1	0	0	0	0	0	0	0	0	0	0	0	0	0	0	0	0	0	0	0	0	0	0	0	0	0	0	0
SWECR-0142	1	0	1	0	0	0	0	0	0	0	0	0	0	0	0	0	0	1	0	0	0	0	0	0	0	0	0	0	0	0	0	0	0	0	0	0	0	0	0	0	0	0	0	0	0
SWECR-0146	1	0	1	0	0	0	0	0	0	0	0	0	0	0	0	0	0	1	0	0	0	0	0	0	0	0	0	0	0	0	0	0	0	0	0	0	0	0	0	0	0	0	0	0	0
SWECR-0164	1	0	1	0	0	0	0	0	0	0	0	0	0	0	0	0	0	1	0	0	0	0	1	0	0	0	0	0	0	0	0	0	0	0	0	0	0	0	0	0	0	0	0	0	0
SWECR-0172	1	0	1	0	0	0	0	0	0	0	0	0	0	0	0	0	0	1	0	0	0	0	1	0	0	0	0	0	0	0	0	0	0	0	0	0	0	0	0	0	0	0	0	0	0
EC-A-FC103-08JUN15-0490J	1	0	1	0	0	0	0	0	0	0	0	0	0	0	0	0	0	1	0	0	0	0	1	0	0	0	0	0	0	0	0	0	0	0	0	0	0	0	0	0	0	0	0	0	0
EC-A-FC201-09DEC14-0275J	1	0	1	0	0	0	0	0	0	0	0	0	0	0	0	0	0	1	0	0	0	0	1	0	0	0	0	0	0	0	0	0	0	0	0	0	0	0	0	0	0	0	0	0	0
EC-A-FC201-19OCT15-0633J	1	0	1	0	0	0	0	0	0	0	0	0	0	0	0	0	0	1	0	0	0	0	1	0	0	0	0	0	0	0	0	0	0	0	0	0	0	0	0	0	0	0	0	0	0
ECR-0118	0	0	0	0	0	0	0	0	1	0	0	0	0	0	0	0	0	1	0	0	0	0	0	0	0	0	0	0	0	0	0	0	0	0	0	0	0	0	0	0	0	0	0	0	0
ECR-121	0	0	0	0	0	0	0	0	1	0	0	0	0	0	0	0	0	1	0	0	0	0	1	0	0	0	0	0	0	0	0	0	0	0	0	0	0	0	0	0	0	0	0	0	0
ECR-127	0	0	0	0	0	0	0	0	1	0	0	0	0	0	0	0	0	1	0	0	0	0	1	0	0	0	0	0	0	0	0	0	0	0	0	0	0	0	0	0	0	0	0	0	0
ECR-131	0	0	0	0	0	0	0	0	1	0	0	0	0	0	0	0	0	1	0	0	0	0	1	0	0	0	0	0	0	0	0	0	0	0	0	0	0	0	0	0	0	0	0	0	0
SWECR_0155	0	0	0	0	0	0	0	0	1	0	0	0	0	0	0	0	0	1	0	0	0	0	1	0	0	0	0	0	0	0	0	0	0	0	0	0	0	0	0	0	0	0	0	0	0
SWECR-0144	0	0	0	0	0	0	0	0	1	0	0	0	0	0	0	0	0	1	0	0	0	0	1	0	0	0	0	0	0	0	0	0	0	0	0	0	0	0	0	0	0	0	0	0	0
ECR-091	0	0	0	0	0	0	0	0	0	0	0	0	0	0	0	0	0	1	0	0	0	0	1	0	0	0	0	0	0	0	0	0	0	0	0	0	0	0	0	0	0	0	0	0	0
SWECR_0151	0	0	0	0	0	0	1	0	1	0	0	0	0	0	0	0	0	1	0	0	0	0	1	0	0	0	0	0	0	0	0	0	0	0	0	0	0	0	0	0	0	0	0	0	0
SWECR_0154	0	0	0	0	0	0	1	0	1	0	0	0	0	0	0	0	0	1	0	0	0	0	1	0	0	0	0	0	0	0	0	0	0	0	0	0	0	0	0	0	0	0	0	0	0
SWECR_0156	0	0	0	0	0	0	1	0	1	0	0	0	0	0	0	0	0	1	0	0	0	0	0	0	0	0	0	0	0	0	0	0	0	0	0	0	0	0	0	0	0	0	0	0	0
SWECR-0175	0	0	0	0	0	0	1	0	1	0	0	0	0	0	0	0	0	1	0	0	0	0	0	0	0	0	0	0	0	0	0	0	0	0	0	0	0	0	0	0	0	0	1	0	0
EC-C-ST001-20OCT14-0053J	1	0	0	0	0	0	1	0	1	0	0	0	0	0	0	0	0	1	0	0	0	0	0	0	0	0	0	0	0	0	0	0	0	0	0	0	0	0	0	0	0	0	0	0	0
EC-A-FC603-15DEC15-0734J	0	0	0	0	0	0	0	0	1	0	0	0	0	0	0	0	0	1	0	0	0	0	0	0	0	0	0	0	0	0	0	0	0	0	0	0	0	0	0	0	0	0	0	0	0
EC-A-FC608-19APR16-0866J	0	0	0	0	0	0	0	0	1	0	0	0	0	0	0	1	0	0	0	1	0	0	0	0	0	0	0	0	0	0	0	0	0	0	0	0	0	0	0	0	0	0	1	0	0
EC-C-ST001-05OCT15-0134I	0	0	0	0	0	0	0	0	1	0	0	0	0	0	0	1	0	0	0	1	0	0	0	0	0	0	0	0	0	0	0	0	0	0	0	0	0	0	0	0	0	0	0	0	0
SWECR-0171	0	0	0	0	0	0	0	0	1	0	0	0	0	0	0	1	0	0	0	1	0	0	0	0	0	0	0	0	0	0	0	0	0	0	0	0	0	0	0	0	0	0	0	0	0
SWECR-0177	0	0	0	0	0	0	0	0	1	0	0	0	0	0	1	0	0	1	0	0	0	0	0	0	0	0	0	0	0	0	0	0	0	0	0	0	0	0	0	0	0	0	0	0	0
SWECR-0178	0	0	0	0	0	0	0	0	1	0	0	0	0	0	0	0	0	1	0	0	0	0	0	0	0	0	0	0	0	0	0	0	0	0	0	0	0	0	0	0	0	0	0	0	0
ESBL_0066	0	0	0	0	0	0	0	0	1	0	0	0	0	0	0	0	0	1	0	0	0	0	0	0	0	0	0	0	0	0	0	0	0	0	0	0	0	0	0	0	0	0	0	0	0
ESBL_0075	0	0	0	0	0	0	0	0	1	0	0	0	1	0	0	0	0	1	0	0	0	0	0	0	0	0	0	0	0	0	0	0	0	0	0	0	0	0	0	0	0	0	0	0	0
EC-C-ST001-17FEB15-0065I	1	0	1	0	0	0	0	0	1	0	0	0	0	0	0	0	0	1	0	0	0	0	0	0	0	0	0	0	0	0	0	0	0	0	0	0	0	0	0	0	0	0	1	0	0
EC-M-ST001-19MAY15-0089I	1	0	1	0	0	0	0	0	1	0	0	0	0	0	0	0	0	1	0	0	0	0	0	0	0	0	0	0	0	0	0	0	0	0	0	0	0	0	0	0	0	0	0	0	0
ECR-108	0	0	0	0	0	0	0	0	1	0	0	0	0	0	0	0	0	1	0	0	0	0	0	0	0	0	0	0	0	0	0	0	0	0	0	0	0	0	0	0	0	0	0	0	0
ECR-109	0	0	0	0	0	0	0	0	1	0	0	0	0	0	0	0	0	1	0	0	0	0	0	0	0	0	0	0	0	0	0	0	0	0	0	0	0	0	0	1	0	0	0	0	0
EC-S-CB001-20JUL15-0105I	0	0	0	0	0	0	0	0	1	0	0	0	0	0	0	0	0	1	0	0	0	0	0	0	0	0	0	0	0	0	0	0	0	1	0	0	0	0	0	1	0	0	0	0	0
ESBL_0015	1	0	1	0	0	0	0	0	1	0	0	0	1	0	0	1	0	1	0	0	0	0	0	0	0	0	0	0	0	0	0	0	0	1	0	0	0	1	0	1	0	0	0	0	0
EC-C-ST001-07DEC15-0141J	0	1	0	0	0	0	0	0	0	0	0	0	0	0	0	0	0	1	0	0	0	0	0	0	0	0	0	0	0	0	0	0	0	1	0	0	0	0	0	1	0	0	0	0	0
EC-C-ST001-15JUN15-0096I	1	0	1	0	0	0	0	0	1	0	0	0	0	0	0	0	0	1	0	0	0	0	0	0	0	0	0	0	0	0	0	0	0	1	0	0	0	0	0	1	0	0	0	0	0
EC-C-ST001-25AUG15-0117J	1	0	1	0	0	0	0	0	1	1	0	0	0	0	0	0	0	1	0	0	0	0	0	0	0	0	0	0	0	0	0	0	0	1	0	0	1	0	0	1	0	0	0	0	0
EC-M-ST001-05JAN16-0143K	1	0	1	0	0	0	0	0	1	1	0	0	0	0	0	0	0	1	0	0	0	0	0	0	0	0	0	0	0	0	0	0	0	1	0	0	0	1	0	0	0	0	0	0	0
EC-M-ST001-05JAN16-0143I	0	0	0	0	0	0	0	0	1	0	0	0	0	0	0	0	0	1	0	0	0	0	0	0	0	0	0	0	0	0	0	0	0	1	0	0	0	1	0	0	0	0	0	0	0
ESBL_0056	0	0	0	0	0	0	0	0	1	1	0	0	0	0	0	0	0	1	0	0	1	0	0	0	0	0	0	0	0	0	0	0	0	1	0	0	0	1	0	0	0	0	1	0	0
EC-C-ST001-15JUN15-0096L	1	0	0	1	0	0	0	0	0	0	1	0	0	0	0	0	0	1	0	0	1	0	0	0	0	0	0	0	0	0	0	0	0	1	0	0	1	0	0	0	0	0	0	0	0
EC-M-ST001-08MAR16-0147J	1	0	1	0	0	0	0	0	1	0	0	0	1	0	0	1	0	1	1	0	0	0	0	0	0	0	0	0	0	0	0	0	0	1	0	0	1	0	0	0	0	0	0	0	0
EC-M-ST001-19MAY15-0089K	1	0	1	0	0	0	0	0	1	0	0	0	1	0	0	1	0	1	1	0	0	0	0	0	0	0	0	0	0	0	0	1	0	0	0	0	0	0	0	0	0	0	1	0	0
EC-C-ST001-27APR15-0081I	1	0	1	0	0	1	0	0	1	0	0	0	0	0	0	0	0	1	0	0	1	0	0	0	0	0	0	0	0	0	0	0	0	0	0	0	0	0	0	0	0	0	0	0	0
EC-M-ST001-23NOV14-0060I	1	0	1	0	0	1	0	0	1	0	0	0	0	0	0	0	0	1	0	0	1	0	1	0	0	0	0	0	0	0	0	1	0	0	0	0	0	0	0	0	0	0	0	0	0
ESBL_0009	0	0	0	0	0	0	0	0	0	0	0	0	0	0	0	0	0	1	0	0	1	0	1	0	0	0	0	0	0	0	0	1	0	0	0	0	0	0	0	0	0	0	0	0	0
EC-V-FC045-21SEP15-0619J	0	0	0	0	0	0	0	0	1	1	0	0	0	0	0	0	0	1	0	0	1	0	1	0	0	0	0	0	0	0	0	0	0	1	0	0	0	0	0	0	1	0	0	0	0
ESBL-0042	1	0	1	0	0	0	0	0	1	1	0	0	1	0	0	1	0	1	1	0	0	0	1	0	0	0	0	0	0	0	0	1	0	0	0	0	0	0	0	0	1	0	0	0	0
ESBL_0024	1	0	1	0	0	0	0	0	1	1	0	0	1	0	0	1	0	1	1	0	0	0	0	0	0	0	0	0	0	0	0	0	0	1	0	0	0	0	0	0	1	0	1	0	0
ESBL_0052	1	0	1	0	0	0	0	0	1	1	0	0	1	0	0	1	0	1	1	0	0	0	1	1	1	1	0	0	0	0	0	1	0	0	0	0	0	0	0	0	1	0	1	0	0
ESBL_0076	1	0	1	0	0	0	0	0	1	1	0	0	0	0	0	0	0	1	0	0	0	0	0	0	0	0	0	0	0	0	0	0	0	1	0	0	0	1	0	0	1	0	1	0	0
ESBL_0028	1	0	0	0	0	0	0	0	1	1	0	1	0	0	0	1	0	1	0	0	0	0	1	0	0	0	0	0	0	0	0	0	0	1	0	0	0	0	0	1	0	0	0	0	0
SWECR_0152	0	0	0	0	0	0	0	0	0	0	0	0	0	0	0	1	0	1	0	0	0	0	1	0	0	0	0	0	0	0	0	0	0	1	0	0	0	0	0	1	0	0	0	0	0
EC-C-ST001-07DEC15-0141L	1	0	0	0	0	0	0	0	1	0	0	0	0	0	0	1	0	1	0	0	0	0	1	0	0	0	0	0	0	0	0	0	0	1	0	0	0	0	0	1	0	0	0	0	0
ECR-058	0	0	0	0	0	0	0	0	1	1	0	1	0	0	0	0	0	1	0	0	0	0	1	1	1	0	0	0	0	0	0	0	0	1	0	0	0	0	0	1	0	0	0	0	0
EC-S-FC204-20JUL15-0551J	1	0	1	0	0	0	0	0	0	0	0	1	0	1	0	0	0	1	0	0	0	0	1	0	0	0	1	0	0	0	0	0	1	1	0	1	0	0	0	1	0	0	0	0	1
EC-C-ST001-18APR16-0149K	1	0	1	0	0	0	0	0	0	1	0	0	0	0	0	1	0	1	0	0	0	0	1	0	0	0	1	0	0	0	0	0	1	1	0	1	0	0	0	1	0	0	0	0	1
EC-C-ST001-20OCT14-0053M	1	0	0	0	0	0	0	1	0	1	0	0	0	0	0	1	0	1	0	0	0	0	1	0	0	0	1	0	0	0	0	0	1	1	0	1	0	0	0	1	0	0	0	0	1
EC-M-ST001-03MAR15-0067I	1	0	1	0	0	0	0	0	0	1	0	0	0	0	0	1	0	1	0	0	0	0	1	0	0	0	1	0	0	0	0	0	1	1	0	1	0	0	0	1	0	0	0	0	1
EC-M-ST001-08MAR16-0147M	1	0	1	0	0	0	0	0	0	1	0	0	0	0	0	1	0	1	0	0	0	0	1	0	0	0	1	0	0	0	0	0	1	1	0	1	0	0	0	1	0	0	0	0	1
EC-M-ST001-13OCT14-0050I	1	0	0	0	0	0	0	1	0	1	0	0	0	0	0	1	0	1	0	0	0	0	1	0	0	0	1	0	0	0	0	0	1	1	0	1	0	0	0	1	0	0	0	0	1
EC-M-ST001-13OCT14-0050K	1	0	1	0	0	0	0	0	0	1	0	0	0	0	0	1	0	1	0	0	0	0	1	0	0	0	1	0	0	0	0	0	1	1	0	1	0	0	0	1	0	0	0	0	1
EC-M-ST001-21JUL14-0029I	1	0	1	0	0	0	0	0	0	1	0	0	0	0	0	1	0	1	0	0	0	0	1	0	0	0	1	0	0	0	0	0	1	1	0	1	0	0	0	1	0	0	0	0	1
EC-M-ST001-23NOV14-0060L	1	0	1	0	0	0	0	0	0	1	0	0	0	0	0	1	0	1	0	0	0	0	1	0	0	0	1	0	0	0	0	0	1	1	0	1	0	0	0	1	0	0	0	0	1
ESBL-0043	1	0	1	0	0	0	0	0	0	1	0	0	0	0	0	1	0	1	0	0	0	0	1	0	0	0	1	0	0	0	0	0	1	1	0	1	0	0	0	1	0	0	0	0	1
ESBL_0005	1	0	1	0	0	0	0	0	0	1	0	0	0	0	0	1	0	1	0	0	0	0	1	0	0	0	1	0	0	0	0	0	1	1	0	1	0	0	0	1	0	0	0	0	1
ESBL_0006	1	0	1	0	0	0	0	0	0	1	0	0	0	0	0	1	0	1	0	0	0	0	1	0	0	0	1	0	0	0	0	0	1	1	0	1	0	0	0	1	0	0	0	0	1
ESBL_0016	1	0	1	0	0	0	0	0	0	1	0	0	0	0	0	1	0	1	0	0	0	0	1	0	0	0	1	0	0	0	0	0	1	1	0	1	0	0	0	1	0	0	0	0	1
ESBL_0020	1	0	1	0	0	0	0	0	0	1	0	0	0	0	0	1	0	1	0	0	0	0	1	0	0	0	1	0	0	0	0	0	1	1	0	1	0	0	0	1	0	0	0	0	1
ESBL_0031	1	0	1	0	0	0	0	0	0	1	0	0	0	0	0	1	0	1	0	0	0	0	1	0	0	0	1	0	0	0	0	0	1	1	0	1	0	0	0	1	0	0	0	0	1
ESBL_0041	1	0	1	0	0	0	0	0	0	1	0	0	0	0	0	1	0	1	0	0	0	0	1	0	0	0	1	0	0	0	0	0	1	1	0	1	0	0	0	1	0	0	0	0	1
ESBL_0046	1	0	1	0	0	0	0	0	0	1	0	0	0	0	0	1	0	1	0	0	0	0	1	0	0	0	1	0	0	0	0	0	1	1	0	1	0	0	0	1	0	0	0	0	1
ESBL_0051	1	0	1	0	0	0	0	0	0	1	0	0	0	0	0	1	0	1	0	0	0	0	1	0	0	0	1	0	0	0	0	0	1	1	0	1	0	0	0	1	0	0	0	0	1
ESBL_0061	1	0	1	0	0	0	0	0	0	1	0	0	0	0	0	1	0	1	0	0	0	0	1	0	0	0	1	0	0	0	0	0	1	1	0	1	0	0	0	1	0	0	0	0	1
ESBL_0070	1	0	1	0	0	0	0	0	0	1	0	0	0	0	0	1	0	1	0	0	0	0	1	0	0	0	1	0	0	0	0	0	1	1	0	1	0	0	0	1	0	0	0	0	1
ESBL_0078	1	0	1	0	0	0	0	0	0	1	0	0	0	0	0	1	0	1	0	0	0	1	0	0	0	0	0	1	1	1	1	0	0	1	0	0	0	0	0	1	0	0	0	0	1
ESBL_0036	1	0	1	0	1	0	0	0	0	1	0	0	0	0	0	1	0	1	0	0	0	1	1	0	0	0	0	1	1	1	1	0	0	1	0	0	0	0	0	0	0	0	0	1	0

## Sheet: Table S7
Isolate	Source	Serogroup	ST type
ESBL_0078	Human clinical	O25:H4	131
ESBL_0076	Human clinical	unknownO:H6	648
ESBL_0075	Human clinical	O7:H15	38
ESBL_0070	Human clinical	O25:H4	131
ESBL_0066	Human clinical	O1:H18	38
ESBL_0061	Human clinical	O25:H4	131
ESBL_0056	Human clinical	unknownO:H7	80
ESBL_0052	Human clinical	O1:H6	648
ESBL_0051	Human clinical	O25:H4	131
ESBL_0046	Human clinical	O25:H4	131
ESBL_0041	Human clinical	O25:H4	131
ESBL_0036	Human clinical	O25:H4	131
ESBL_0033	Human clinical	wzx-/wzy-Onovel4:H21	602
ESBL_0031	Human clinical	O25:H4	131
ESBL_0028	Human clinical	O4:H1	12
ESBL_0024	Human clinical	O1:H6	648
ESBL_0020	Human clinical	O25:H4	131
ESBL_0016	Human clinical	O25:H4	131
ESBL_0015	Human clinical	O15:H18	69
ESBL_0009	Human clinical	O6:H31	127
ESBL_0006	Human clinical	O25:H4	131
ESBL_0005	Human clinical	O25:H4	131
EC-A-FC201-19OCT15-0633J	Cattle feces	unknownO:H23	224
EC-A-FC201-09DEC14-0275J	Cattle feces	unknownO:H23	224
EC-A-FC103-08JUN15-0490J	Cattle feces	unknownO:H23	224
W98-2A	Processing Plant	unknownO:H2	20
W98-1A	Processing Plant	unknownO:H2	20
SWECR-0178	Surrounding streams	O15:H18	69
SWECR-0177	Surrounding streams	O15:H18	69
SWECR-0175	Surrounding streams	O8:H4	46
SWECR-0172	Surrounding streams	unknownO:H23	224
SWECR-0171	Surrounding streams	O15:H18	69
SWECR-0166	Catch Basin	O99:H9	10
SWECR-0164	Catch Basin	unknownO:H23	224
SWECR-0162	Catch Basin	O99:H9	10
SWECR-0160	Catch Basin	O89:H4	10
SWECR-0146	Catch Basin	unknownO:H23	224
SWECR-0144	Catch Basin	O176:H29	515
SWECR-0142	Catch Basin	unknownO:H23	224
SWECR-0116	Catch Basin	wzx-/wzy-Onovel5:H21	616
SWECR_0180	Catch Basin	O81:H4	10
SWECR_0156	Catch Basin	O8:H4	46
SWECR_0155	Catch Basin	O176:H29	515
SWECR_0154	Catch Basin	O8:H4	46
SWECR_0153	Catch Basin	unknownO:H23	224
SWECR_0152	Catch Basin	wzx-/wzy-Onovel9:H37	48
SWECR_0151	Catch Basin	O8:H4	46
SWECR_0149	Catch Basin	unknownO:H7	278
SWECR_0112	Catch Basin	O180:H10	10
SWECR_0104	Catch Basin	unknownO:H2	20
H96-3	Processing Plant	O128:H2	20
H96-2	Processing Plant	O128:H2	20
ESBL-0043	Human clinical	O25:H4	131
ESBL-0042	Human clinical	O153:H6	648
ESBL-0001	Human clinical	O25:H16	1312
EC-V-FC118-24MAR16-0844J	Cattle feces	unknownO:H12	10
EC-V-FC115-12NOV14-0249J	Cattle feces	unknownO:H25	unknown
EC-V-FC099-24MAR16-0842J	Cattle feces	O89:H10	10
EC-V-FC089-14JUL14-0125J	Cattle feces	O89:H4	44
EC-V-FC045-21SEP15-0619J	Cattle feces	wzy-O153var1:H2	648
EC-V-FC030-30MAR15-0404J	Cattle feces	O9:H21	683
EC-V-FC030-23SEP14-0187J	Cattle feces	O70:H25	unknown
EC-V-FC018-27JAN15-0329J	Cattle feces	O9:H30	540
EC-V-CB002-30MAR15-0070M	Catch Basin	unknownO:H10	86
EC-V-CB002-30MAR15-0070K	Catch Basin	unknownO:H25	unknown
EC-V-CB002-30MAR15-0070J	Catch Basin	unknownO:H40	398
EC-V-CB002-30MAR15-0070I	Catch Basin	unknownO:H2	20
EC-V-CB002-26MAY14-0012I	Catch Basin	wzx-Onovel26:H2	540
EC-V-CB001-26MAY14-0011I	Catch Basin	unknownO:H48	10
EC-V-CB001-14JUL14-0027M	Catch Basin	O9:H30	540
EC-V-CB001-14JUL14-0027I	Catch Basin	O9:H30	540
EC-S-FC605-12JAN16-0757J	Cattle feces	O118:H51	56
EC-S-FC602-12MAY14-0114J	Cattle feces	O8:H9	23
EC-S-FC404-14SEP15-0608J	Cattle feces	unknownO:H23	224
EC-S-FC302-12JAN16-0751J	Cattle feces	unknownO:H23	224
EC-S-FC204-20JUL15-0551J	Cattle feces	unknownO:H11	48
EC-S-FC200-20JUL15-0550J	Cattle feces	unknownO:H23	224
EC-S-FC066-20JAN15-0315J	Cattle feces	O100:H19	1611
EC-S-FC032-24NOV15-0684J	Cattle feces	unknownO:H23	224
EC-S-FC025-42135-0453J	Cattle feces	O88:H38	154
EC-S-FC025-24NOV14-0255J	Cattle feces	O8:H30	1431
EC-S-CB001-20JUL15-0105I	Catch Basin	unknownO:H9	7618
EC-S-CB001-15SEP14-0043M	Catch Basin	O26:H11	29
EC-S-CB001-15SEP14-0043L	Catch Basin	O89:H9	10
EC-S-CB001-15SEP14-0043K	Catch Basin	wzx-Onovel3:H33	1193
EC-S-CB001-15SEP14-0043I	Catch Basin	unknownO:H2	20
EC-S-CB001-14SEP15-0121I	Catch Basin	O9:H30	540
EC-S-CB001-12MAY14-0026K	Catch Basin	unknownO:H32	10
EC-S-CB001-12MAY14-0008M	Catch Basin	unknownO:H2	1307
EC-S-CB001-12MAY14-0008I	Catch Basin	O168:H16	336
ECR-131	Surrounding streams	O176:H29	515
ECR-127	Surrounding streams	O176:H29	515
ECR-124	Surrounding streams	unknownO:H23	224
ECR-121	Catch Basin	O176:H29	515
ECR-0118	Catch Basin	O176:H29	515
ECR-109	Surrounding streams	O169:H9	7618
ECR-108	Surrounding streams	O169:H9	7618
ECR-094	Surrounding streams	O8:H8	109
ECR-091	Surrounding streams	O17:H34	130
ECR-086	Catch Basin	unknownO:H8	101
ECR-079	Surrounding streams	wzx-/wzy-Onovel26:H28	2473
ECR-077	Surrounding streams	O8:H21	155
ECR-076	Surrounding streams	O8:H21	155
ECR-074	Surrounding streams	O8:H21	155
ECR-066	Surrounding streams	O175:H16	603
ECR-065	Surrounding streams	O178:H7	278
ECR-059	Surrounding streams	O22:H7	2766
ECR-058	Surrounding streams	O2:H1	135
ECR-056	Catch Basin	O129:H48	10
ECR-051	Catch Basin	O89:H9	10
ECR-045	Surrounding streams	O178:H7	unknown
ECR-0018	Catch Basin	O88:H25	58
ECR-0009	Catch Basin	O102:H21	155
EC-N-FC137-08DEC15-0715J	Cattle feces	O99:H9	10
EC-N-FC134-24FEB15-0379J	Cattle feces	O99:H9	10
EC-N-FC131-22JUN15-0523J	Cattle feces	unknownO:H23	224
EC-N-FC126-28OCT14-0230J	Cattle feces	unknownO:H23	224
EC-N-FC124-17AUG15-0591J	Cattle feces	unknownO:H23	224
EC-N-FC108-08DEC15-0707J	Cattle feces	unknownO:H23	224
EC-N-FC095-28APR14-0008F	Cattle feces	O8:H2	392
EC-N-FC065-26OCT15-0651J	Cattle feces	unknownO:H23	224
EC-N-FC039-26OCT15-0648J	Cattle feces	O99:H9	10
EC-M-ST001-23NOV14-0060L	Municipal sewage	wzx-Onovel31:H4	131
EC-M-ST001-23NOV14-0060I	Municipal sewage	unknownO:H6	405
EC-M-ST001-21JUL14-0029I	Municipal sewage	wzx-Onovel31:H4	131
EC-M-ST001-19MAY15-0089K	Municipal sewage	unknownO:H6	405
EC-M-ST001-19MAY15-0089I	Municipal sewage	O2:H18	2659
EC-M-ST001-15SEP15-0124L	Municipal sewage	O8:H21	410
EC-M-ST001-13OCT14-0050K	Municipal sewage	wzx-Onovel31:H4	131
EC-M-ST001-13OCT14-0050I	Municipal sewage	O16:H5	131
EC-M-ST001-08MAR16-0147M	Municipal sewage	O25:H4	131
EC-M-ST001-08MAR16-0147J	Municipal sewage	O25:unknownO	4385
EC-M-ST001-05JAN16-0143K	Municipal sewage	unknownO:H5	1193
EC-M-ST001-05JAN16-0143I	Municipal sewage	O33:H23	1163
EC-M-ST001-03NOV15-0137M	Municipal sewage	O89:H4	44
EC-M-ST001-03NOV15-0137K	Municipal sewage	O89:H4	44
EC-M-ST001-03MAR15-0067K	Municipal sewage	unknownO:H30	2349
EC-M-ST001-03MAR15-0067I	Municipal sewage	O25:H4	131
EC-C-ST001-27APR15-0081K	Municipal sewage	wzx-Onovel11:H19	448
EC-C-ST001-27APR15-0081I	Municipal sewage	unknownO:H6	7358
EC-C-ST001-25AUG15-0117J	Municipal sewage	unknownO:H5	1193
EC-C-ST001-20OCT14-0053M	Municipal sewage	O16:H5	131
EC-C-ST001-20OCT14-0053J	Municipal sewage	O9:H4	1421
EC-C-ST001-18APR16-0149K	Municipal sewage	O25:H4	131
EC-C-ST001-18APR16-0149I	Municipal sewage	unknownO:H8	1196
EC-C-ST001-17FEB15-0065I	Municipal sewage	unknownO:H30	38
EC-C-ST001-15JUN15-0096L	Municipal sewage	unknownO:H25	457
EC-C-ST001-15JUN15-0096I	Municipal sewage	unknownO:H4	501
EC-C-ST001-15DEC14-0062M	Municipal sewage	unknownO:H12	205
EC-C-ST001-07DEC15-0141L	Municipal sewage	unknownO:H15	349
EC-C-ST001-07DEC15-0141J	Municipal sewage	unknownO:H15	unknown
EC-C-ST001-05OCT15-0134I	Municipal sewage	unknownO:H18	38
EC-A-FC608-19APR16-0866J	Cattle feces	O15:H18	69
EC-A-FC606-19APR16-0865J	Cattle feces	O89:H4	10
EC-A-FC606-10AUG15-0577J	Cattle feces	O81:H4	10
EC-A-FC604-20OCT14-0216J	Cattle feces	unknownO:H23	224
EC-A-FC603-15DEC15-0734J	Cattle feces	O15:H18	69
EC-A-FC504-13APR15-0430J	Cattle feces	unknownO:H48	1137
EC-A-FC307-19OCT15-0638J	Cattle feces	O8:H9	23
EC-A-FC304-09DEC14-0279J	Cattle feces	unknownO:H23	224
EC-A-FC208-08JUN15-0495J	Cattle feces	unknownO:H23	224
EC-A-FC205-23FEB16-0799J	Cattle feces	O109:H27	10

## Sheet: Table S9
Isolate	Source	Col(BS512)	Col(IRGK)	Col(KPHS6)	Col(MG828)	Col8282	Col(MGD2)	ColRNAI	Col156	ColE10	ColpVC	IncA/C2	IncB/O/K/Z	IncFIA	IncFIA(HI1)	IncFIB(AP001918)	IncFIB(K)	IncFIB(pB171)	IncFIB(pHCM2)	IncFII	IncFIC(FII)	IncFII(29)	IncFII(pCoo)_1_pCoo	IncFII(pHN7A8)_1_pHN7A8	IncFII(pRSB107)	IncHI1B(CIT)	IncHI2	IncHI2A	IncI1	IncI2	IncN	IncQ1	IncR	TrfA	IncX1	IncX3	IncX4	IncY	p0111	At least 1
EC-A-FC103-08JUN15-0490J	Cattle feces	0	0	0	0	0	0	0	0	0	0	0	0	0	0	0	0	0	0	0	0	0	0	0	0	0	0	0	1	0	0	0	0	0	0	0	0	0	1	2
EC-A-FC201-09DEC14-0275J	Cattle feces	0	0	0	0	0	0	0	0	0	0	0	0	0	0	0	0	0	0	0	0	0	0	0	0	0	0	0	0	0	0	0	0	0	0	0	0	0	1	1
EC-A-FC201-19OCT15-0633J	Cattle feces	0	0	0	0	0	0	0	0	0	0	0	0	0	0	0	0	0	0	0	0	0	0	0	0	0	0	0	0	0	0	0	0	0	0	0	0	0	1	1
EC-A-FC205-23FEB16-0799J	Cattle feces	0	0	0	0	0	0	0	0	0	0	0	0	0	0	0	0	0	0	1	0	0	0	0	0	0	1	1	0	0	1	0	0	1	0	0	0	0	0	5
EC-A-FC208-08JUN15-0495J	Cattle feces	0	0	0	0	0	0	0	0	0	0	0	0	0	0	0	0	0	0	0	0	0	0	0	0	0	0	0	1	0	0	0	0	0	0	0	0	0	1	2
EC-A-FC304-09DEC14-0279J	Cattle feces	0	0	0	0	0	0	0	0	0	0	0	0	0	0	0	0	0	0	0	0	0	0	0	0	0	0	0	0	0	0	0	0	0	0	0	0	0	1	1
EC-A-FC307-19OCT15-0638J	Cattle feces	0	0	0	1	0	0	0	0	0	0	0	1	0	0	1	0	0	0	1	0	0	0	0	0	0	0	0	0	0	0	1	0	0	0	0	0	0	0	5
EC-A-FC504-13APR15-0430J	Cattle feces	0	0	0	1	0	0	0	0	0	0	0	0	0	0	1	0	0	0	1	0	0	0	0	0	0	0	0	1	0	0	0	0	0	0	0	0	0	0	4
EC-A-FC603-15DEC15-0734J	Cattle feces	0	0	0	0	0	0	0	0	0	0	0	0	0	0	0	0	0	0	0	0	0	0	0	0	0	0	0	0	0	0	0	0	0	0	0	0	1	0	1
EC-A-FC604-20OCT14-0216J	Cattle feces	0	0	0	0	0	0	0	0	0	0	0	0	0	0	0	0	0	0	0	0	0	0	0	0	0	0	0	0	0	0	0	0	0	0	0	0	0	1	1
EC-A-FC606-10AUG15-0577J	Cattle feces	0	0	0	0	0	0	0	0	0	0	0	0	0	0	0	0	0	0	0	0	0	0	0	0	0	0	0	0	0	0	0	0	0	0	0	0	1	0	1
EC-A-FC606-19APR16-0865J	Cattle feces	0	0	0	0	0	0	0	0	0	0	0	0	0	0	1	0	0	0	1	0	0	0	0	0	0	1	1	0	0	1	0	0	1	0	0	0	0	0	6
EC-A-FC608-19APR16-0866J	Cattle feces	0	0	0	0	0	0	0	0	0	0	0	0	0	0	0	0	0	0	0	0	0	0	0	0	0	0	0	0	0	0	0	0	0	0	0	0	1	0	1
EC-V-FC115-12NOV14-0249J	Cattle feces	0	0	0	0	0	0	1	0	0	0	0	0	0	0	0	0	0	0	0	0	0	0	0	0	0	0	0	0	0	0	0	0	0	0	0	0	0	0	1
EC-S-FC025-24NOV14-0255J	Cattle feces	0	0	0	0	0	0	1	1	0	0	0	0	0	0	0	0	0	0	1	0	0	0	0	0	0	0	0	0	0	0	0	0	0	0	0	0	1	0	4
EC-S-FC025-42135-0453J	Cattle feces	0	0	0	0	0	0	0	0	0	0	0	0	0	0	1	0	0	0	1	0	0	0	0	0	0	0	0	1	0	0	0	0	0	0	0	0	1	0	4
EC-S-FC032-24NOV15-0684J	Cattle feces	0	0	0	0	0	0	0	0	0	0	0	0	0	0	0	0	0	0	0	0	0	0	0	0	0	0	0	0	0	0	0	0	0	0	0	0	0	1	1
EC-S-FC066-20JAN15-0315J	Cattle feces	0	0	0	0	0	0	1	1	0	0	0	1	0	0	1	0	0	0	1	0	0	0	0	0	0	0	0	0	0	0	0	0	0	0	0	0	0	0	5
EC-S-FC200-20JUL15-0550J	Cattle feces	0	0	0	0	0	0	0	0	0	0	0	0	0	0	0	0	0	0	0	0	0	0	0	0	0	0	0	1	0	0	0	0	0	0	0	1	0	1	3
EC-S-FC204-20JUL15-0551J	Cattle feces	0	0	0	0	0	0	0	0	1	0	1	0	0	0	0	0	0	0	0	0	0	0	0	0	0	0	0	0	0	0	0	0	0	0	0	0	0	1	3
EC-S-FC302-12JAN16-0751J	Cattle feces	0	0	0	0	0	0	0	0	0	0	0	0	0	0	0	0	0	0	0	0	0	0	0	0	0	0	0	0	0	0	0	0	0	0	0	0	0	1	1
EC-S-FC404-14SEP15-0608J	Cattle feces	0	0	0	0	0	0	0	0	0	0	0	0	0	0	0	0	0	0	0	0	0	0	0	0	0	0	0	1	0	0	0	0	0	1	0	1	0	1	4
EC-S-FC602-12MAY14-0114J	Cattle feces	0	0	0	0	0	0	0	0	0	0	0	0	0	0	1	0	0	0	1	0	0	0	0	0	0	0	0	0	0	0	0	0	0	0	0	0	0	0	2
EC-S-FC605-12JAN16-0757J	Cattle feces	0	0	0	0	0	0	0	0	0	0	0	0	0	0	0	0	0	0	1	0	0	0	0	0	0	0	0	1	0	0	0	0	0	0	0	0	0	0	2
EC-N-FC039-26OCT15-0648J	Cattle feces	0	0	0	0	0	0	0	0	0	0	0	0	0	0	1	1	0	0	0	0	0	0	0	0	0	0	0	0	0	0	0	0	0	0	0	0	0	0	2
EC-N-FC065-26OCT15-0651J	Cattle feces	0	0	0	0	0	0	0	0	0	0	0	0	0	0	0	0	0	0	0	0	0	0	0	0	0	0	0	0	0	0	0	0	0	0	0	0	0	1	1
EC-N-FC095-28APR14-0008F	Cattle feces	0	0	0	0	0	0	0	0	0	0	0	0	0	1	1	0	0	0	1	1	0	0	0	0	0	0	0	1	0	0	0	0	0	0	0	0	0	0	5
EC-N-FC108-08DEC15-0707J	Cattle feces	0	0	0	0	0	0	0	0	0	0	0	0	0	0	0	0	0	0	0	0	0	0	0	0	0	0	0	0	0	0	0	0	0	0	0	0	0	1	1
EC-N-FC124-17AUG15-0591J	Cattle feces	0	0	0	0	0	0	0	0	0	0	0	0	0	0	0	0	0	0	0	0	0	0	0	0	0	0	0	0	0	0	0	0	0	0	0	0	0	1	1
EC-N-FC126-28OCT14-0230J	Cattle feces	0	0	0	0	0	0	0	0	0	0	0	0	0	0	0	0	0	0	0	0	0	0	0	0	0	0	0	0	0	0	0	0	0	0	0	0	0	1	1
EC-N-FC131-22JUN15-0523J	Cattle feces	0	0	0	0	0	0	0	0	0	0	0	0	0	0	0	0	0	0	0	0	0	0	0	0	0	0	0	0	0	0	0	0	0	0	0	0	0	1	1
EC-N-FC134-24FEB15-0379J	Cattle feces	0	0	0	0	0	0	0	0	0	0	0	0	0	0	1	1	0	0	0	0	0	0	0	0	0	0	0	0	0	0	0	0	0	0	0	0	0	0	2
EC-N-FC137-08DEC15-0715J	Cattle feces	0	0	0	0	0	0	0	0	0	0	0	0	0	0	1	1	0	0	0	0	0	0	0	0	0	0	0	0	0	0	0	0	0	0	0	0	0	0	2
EC-V-FC018-27JAN15-0329J	Cattle feces	0	0	0	0	0	0	0	0	0	0	1	0	0	0	0	0	0	0	0	0	0	0	0	0	0	0	0	0	0	0	0	0	0	1	0	0	0	0	2
EC-V-FC030-23SEP14-0187J	Cattle feces	0	0	0	0	0	0	1	0	0	0	0	0	0	0	0	0	0	0	0	0	0	0	0	0	0	1	1	0	0	0	0	0	1	0	0	0	0	0	4
EC-V-FC030-30MAR15-0404J	Cattle feces	0	0	0	1	0	0	0	0	0	0	0	0	0	1	0	0	0	0	0	0	0	0	0	0	0	0	0	1	0	0	0	1	0	0	0	1	0	0	5
EC-V-FC089-14JUL14-0125J	Cattle feces	0	1	0	1	0	0	1	0	0	0	0	0	1	0	1	0	0	0	1	1	0	0	0	0	0	0	0	0	0	0	0	0	0	0	0	0	0	0	7
EC-V-FC099-24MAR16-0842J	Cattle feces	0	0	0	0	0	0	0	0	0	0	1	0	0	0	0	0	0	0	0	0	0	0	0	0	0	0	0	0	0	0	0	0	0	0	0	0	0	0	1
EC-V-FC118-24MAR16-0844J	Cattle feces	0	0	0	0	0	0	0	0	0	0	1	0	0	0	0	0	0	0	0	0	0	0	0	0	0	1	1	0	0	0	0	0	1	0	0	0	0	0	4
EC-V-FC045-21SEP15-0619J	Cattle feces	0	0	0	0	0	0	0	0	0	0	0	0	0	0	0	0	0	0	0	0	0	0	0	0	0	0	0	0	0	0	0	0	0	0	0	0	0	0	0
EC-S-CB001-12MAY14-0008I	Catch Basin	0	0	0	0	0	0	0	0	0	0	0	0	0	0	1	0	0	0	1	0	0	0	0	0	0	1	1	0	0	0	0	0	1	0	0	0	0	0	5
EC-S-CB001-12MAY14-0008M	Catch Basin	0	0	0	0	0	0	0	0	0	0	0	0	0	0	1	0	0	0	1	1	0	0	0	0	0	0	0	0	0	0	0	0	0	0	0	0	0	0	3
EC-S-CB001-12MAY14-0026K	Catch Basin	0	0	0	0	0	0	0	0	0	0	0	0	0	0	0	0	0	0	0	0	0	0	0	0	0	0	0	0	0	0	1	0	0	0	0	0	0	0	1
EC-S-CB001-14SEP15-0121I	Catch Basin	0	0	0	0	0	0	0	0	0	0	1	0	0	0	0	0	0	0	0	0	0	0	0	0	0	0	0	0	0	0	0	0	0	0	0	0	0	0	1
EC-S-CB001-15SEP14-0043I	Catch Basin	0	0	0	0	0	0	0	0	0	0	1	0	0	0	1	0	0	0	1	0	0	0	0	0	0	0	0	0	0	0	0	0	0	1	1	0	0	0	5
EC-S-CB001-15SEP14-0043K	Catch Basin	0	0	0	0	0	0	0	0	0	0	1	0	0	0	1	0	0	0	1	0	0	0	0	0	0	0	0	0	0	0	0	0	0	0	0	0	1	0	4
EC-S-CB001-15SEP14-0043L	Catch Basin	0	0	0	0	0	0	0	0	0	0	0	0	0	0	1	0	0	0	1	1	0	0	0	0	0	0	0	0	0	0	0	0	0	1	0	0	0	0	4
EC-S-CB001-15SEP14-0043M	Catch Basin	0	0	0	0	0	0	0	0	0	0	1	0	0	0	0	0	0	0	1	0	0	0	0	0	0	0	0	1	0	0	0	0	0	0	0	0	0	0	3
EC-S-CB001-20JUL15-0105I	Catch Basin	0	0	0	0	0	0	0	0	0	0	0	0	0	0	1	0	0	0	1	1	0	0	0	0	0	0	0	0	0	0	0	0	0	0	0	0	0	0	3
EC-V-CB001-14JUL14-0027I	Catch Basin	0	0	0	0	0	0	1	0	0	0	1	0	0	0	0	0	0	0	1	0	0	0	0	0	0	0	0	0	0	0	0	0	0	1	0	0	0	0	4
EC-V-CB001-14JUL14-0027M	Catch Basin	0	0	0	0	0	0	0	0	0	0	0	0	0	0	0	0	0	0	0	0	0	0	1	0	0	0	0	0	0	0	0	0	0	1	1	0	0	0	3
EC-V-CB001-26MAY14-0011I	Catch Basin	0	0	0	0	0	0	0	0	0	0	0	0	0	0	0	0	0	0	1	0	0	0	0	0	0	0	0	0	0	0	0	1	0	0	0	0	1	0	3
EC-V-CB002-26MAY14-0012I	Catch Basin	0	0	0	0	0	0	1	0	0	0	0	0	0	0	1	0	0	0	1	1	0	0	0	0	0	0	0	0	0	0	0	0	0	0	0	0	0	0	4
EC-V-CB002-30MAR15-0070I	Catch Basin	0	0	0	0	0	0	0	0	0	0	1	0	0	0	1	0	0	0	1	0	0	0	0	0	0	0	0	0	0	0	0	0	0	0	0	0	0	0	3
EC-V-CB002-30MAR15-0070J	Catch Basin	0	0	0	0	0	0	0	0	0	0	1	0	0	0	0	0	0	0	0	0	0	0	0	0	0	0	0	0	0	0	0	0	0	0	0	0	0	0	1
EC-V-CB002-30MAR15-0070K	Catch Basin	0	0	0	0	0	0	0	0	0	0	1	0	0	0	1	0	0	0	1	0	0	0	0	0	0	0	0	0	0	0	0	0	0	0	0	0	0	0	3
EC-V-CB002-30MAR15-0070M	Catch Basin	0	0	0	0	0	0	0	1	0	0	1	0	0	0	0	0	0	0	1	0	0	0	0	0	0	0	0	0	0	0	0	0	0	0	0	0	0	0	3
ECR-0009	Catch Basin	0	0	0	1	0	0	0	0	0	0	0	0	0	0	1	0	0	0	1	0	0	0	0	0	0	0	0	0	0	0	0	0	0	0	0	0	1	0	4
ECR-0018	Catch Basin	0	0	0	0	0	0	1	0	0	0	0	0	0	0	0	0	0	0	1	1	0	0	0	0	0	0	0	1	0	0	0	0	0	0	0	0	1	0	5
ECR-0118	Catch Basin	0	0	0	0	0	0	0	0	0	0	1	0	0	0	0	0	0	0	0	0	0	0	0	0	0	0	0	0	0	0	0	0	0	0	0	0	0	0	1
ECR-051	Catch Basin	0	0	0	0	0	0	1	0	0	0	0	0	0	0	0	0	0	0	1	0	0	0	0	0	0	0	0	1	0	0	0	0	0	1	0	0	0	0	4
ECR-056	Catch Basin	0	0	0	0	0	0	0	0	0	0	0	0	0	0	1	0	0	0	1	0	0	0	0	0	0	0	0	0	0	0	0	1	0	0	0	0	1	0	4
ECR-086	Catch Basin	0	0	0	1	0	0	1	0	0	0	1	0	1	0	1	0	0	0	1	0	0	0	1	0	0	0	0	1	0	0	0	0	0	0	0	1	0	0	9
ECR-121	Catch Basin	0	0	0	0	0	0	0	0	0	0	1	0	0	0	0	0	0	0	0	0	0	0	0	0	0	0	0	0	0	0	0	0	0	0	0	0	0	0	1
SWECR-0144	Catch Basin	0	0	0	0	0	0	0	0	0	0	1	0	0	0	0	0	0	0	0	0	0	0	0	0	0	0	0	0	0	0	0	0	0	0	0	0	0	0	1
SWECR-0160	Catch Basin	0	0	0	0	0	0	0	0	0	0	1	0	0	0	0	0	0	0	0	0	0	0	0	0	0	0	0	0	0	0	0	0	0	1	1	0	0	0	3
SWECR_0104	Catch Basin	0	0	0	0	0	0	0	0	0	0	1	0	0	0	1	0	0	0	1	0	0	0	0	0	0	0	0	0	0	0	0	0	0	0	0	0	0	0	3
SWECR_0112	Catch Basin	0	0	0	0	0	0	1	0	0	0	1	0	0	0	0	0	1	0	1	1	0	0	0	0	0	0	0	0	0	0	0	0	0	0	0	0	0	0	5
SWECR_0149	Catch Basin	0	0	0	0	0	0	1	0	0	0	0	0	0	0	1	0	0	0	1	0	0	0	0	0	0	0	0	0	0	0	0	0	0	0	0	0	0	1	4
SWECR_0151	Catch Basin	0	0	0	0	0	0	1	0	0	0	0	0	0	0	0	0	0	0	0	0	0	0	0	0	0	0	0	0	0	0	0	0	0	0	0	0	1	0	2
SWECR_0152	Catch Basin	0	0	0	0	0	0	0	0	0	0	0	0	0	0	1	0	0	0	1	0	0	0	0	0	1	0	0	1	0	0	0	0	0	0	0	0	0	1	5
SWECR_0153	Catch Basin	0	0	0	0	0	0	0	0	0	0	0	0	0	0	0	0	0	0	0	0	0	0	0	0	0	0	0	0	0	0	0	0	0	0	0	0	0	1	1
SWECR_0154	Catch Basin	0	0	0	0	0	0	1	0	0	0	0	0	0	0	0	0	0	0	0	0	0	0	0	0	0	0	0	0	0	0	0	0	0	0	0	0	1	0	2
SWECR_0155	Catch Basin	0	0	0	0	0	0	0	0	0	0	1	0	0	0	0	0	0	0	0	0	0	0	0	0	0	0	0	0	0	0	0	0	0	0	0	0	0	0	1
SWECR_0156	Catch Basin	0	0	0	0	0	0	1	0	0	0	0	0	0	0	0	0	0	0	0	0	0	0	0	0	0	0	0	0	0	0	0	0	0	0	0	0	1	0	2
SWECR_0180	Catch Basin	0	0	0	0	0	0	0	0	0	0	0	0	0	0	0	0	0	0	0	0	0	0	0	0	0	0	0	0	0	0	0	0	0	0	0	0	1	0	1
SWECR-0116	Catch Basin	0	0	0	0	0	0	1	0	0	0	1	0	0	0	0	0	0	0	0	0	0	0	0	0	0	0	0	0	0	0	0	0	0	0	0	0	1	0	3
SWECR-0142	Catch Basin	0	0	0	0	0	0	0	0	0	0	0	0	0	0	0	0	0	0	0	0	0	0	0	0	0	0	0	0	0	0	0	0	0	0	0	0	0	1	1
SWECR-0146	Catch Basin	0	0	0	0	0	0	0	0	0	0	0	0	0	0	0	0	0	0	0	0	0	0	0	0	0	0	0	0	0	0	0	0	0	0	0	0	0	1	1
SWECR-0162	Catch Basin	0	0	0	0	0	0	0	0	0	0	0	0	0	0	1	1	0	0	0	0	0	0	0	0	0	0	0	0	0	0	0	0	0	0	0	0	1	0	3
SWECR-0164	Catch Basin	0	0	0	0	0	0	0	0	0	0	0	0	0	0	0	0	0	0	0	0	0	0	0	0	0	0	0	0	0	0	0	0	0	0	0	0	0	1	1
SWECR-0166	Catch Basin	0	0	0	0	0	0	0	0	0	0	0	0	0	0	1	1	0	0	0	0	0	0	0	0	0	0	0	0	0	0	0	0	0	0	0	0	0	0	2
ECR-045	Surrounding Streams	0	0	0	0	0	0	0	0	0	0	0	1	0	0	0	0	0	0	1	1	0	0	0	0	0	0	0	0	0	0	0	0	0	0	0	0	0	0	3
ECR-058	Surrounding Streams	0	0	0	0	0	0	0	0	0	0	0	0	0	0	1	0	0	0	1	0	0	0	0	0	0	0	0	0	0	0	0	0	0	0	0	0	0	0	2
ECR-059	Surrounding Streams	0	0	0	0	0	0	0	0	0	0	0	0	0	0	1	0	0	0	0	0	0	0	0	0	0	0	0	0	0	0	0	0	0	0	0	0	0	0	1
ECR-065	Surrounding Streams	0	0	0	0	0	0	0	0	0	0	0	0	1	0	0	0	1	0	1	1	0	0	0	0	0	0	0	0	0	0	0	0	0	0	0	0	0	0	4
ECR-066	Surrounding Streams	0	0	0	0	0	0	0	0	0	0	0	0	1	0	1	0	0	0	1	0	0	0	0	0	0	0	0	0	0	0	0	0	0	0	0	0	0	0	3
ECR-074	Surrounding Streams	0	0	0	0	0	0	0	0	0	0	0	0	0	0	0	0	0	0	0	0	0	0	0	1	0	0	0	0	0	0	0	0	0	0	0	0	0	1	2
ECR-076	Surrounding Streams	0	0	0	0	0	0	0	0	0	0	0	0	0	0	0	0	0	0	0	0	0	0	0	1	0	0	0	0	0	0	0	0	0	0	0	0	0	1	2
ECR-077	Surrounding Streams	0	0	0	0	0	0	0	0	0	0	0	0	0	0	0	0	0	0	0	0	0	0	0	1	0	0	0	0	0	0	0	0	0	0	0	0	0	1	2
ECR-079	Surrounding Streams	0	0	0	0	0	0	0	0	0	0	0	0	0	0	1	0	0	0	1	0	0	0	0	0	0	0	0	0	0	0	0	0	0	0	0	0	0	0	2
ECR-091	Surrounding Streams	0	0	0	1	0	0	1	0	0	0	0	0	0	0	0	0	0	0	1	0	0	0	0	0	0	0	0	0	0	0	0	0	0	1	0	0	0	0	4
ECR-094	Surrounding Streams	0	0	0	0	0	0	1	0	0	0	0	0	0	0	0	0	0	0	1	0	0	0	0	0	0	0	0	1	0	0	0	0	0	0	0	0	0	0	3
ECR-108	Surrounding Streams	0	0	0	0	0	0	0	0	0	1	0	0	0	0	0	0	0	1	0	0	0	0	0	0	0	0	0	0	0	0	0	0	0	0	0	0	0	0	2
ECR-109	Surrounding Streams	0	0	0	0	0	0	0	0	0	1	0	0	0	0	0	0	0	1	0	0	0	0	0	0	0	0	0	0	0	0	0	0	0	0	0	0	0	0	2
ECR-124	Surrounding Streams	0	0	0	0	0	0	0	0	0	0	0	0	0	0	0	0	0	0	0	0	0	0	0	0	0	0	0	0	0	0	0	0	0	0	0	0	0	1	1
ECR-127	Surrounding Streams	0	0	0	0	0	0	0	0	0	0	1	0	0	0	0	0	0	0	0	0	0	0	0	0	0	0	0	0	0	0	0	0	0	0	0	0	0	0	1
ECR-131	Surrounding Streams	0	0	0	0	0	0	0	0	0	0	1	0	0	0	0	0	0	0	0	0	0	0	0	0	0	0	0	0	0	0	0	0	0	0	0	0	0	0	1
SWECR-0171	Surrounding Streams	0	0	0	0	0	0	0	0	0	0	0	0	0	0	0	0	0	0	0	0	0	0	0	0	0	0	0	0	0	0	0	0	0	0	0	0	1	0	1
SWECR-0172	Surrounding Streams	0	0	0	0	0	0	1	0	0	0	0	0	0	0	0	0	0	0	0	0	0	0	0	0	0	0	0	0	0	0	0	0	0	0	0	0	0	1	2
SWECR-0175	Surrounding Streams	0	0	0	0	0	0	1	0	0	0	0	0	0	0	0	0	0	0	0	0	0	0	0	0	0	0	0	0	0	0	0	0	0	0	0	0	1	0	2
SWECR-0177	Surrounding Streams	0	0	0	0	0	0	0	0	0	0	0	0	0	0	0	0	0	0	0	0	0	0	0	0	0	0	0	0	0	0	0	0	0	0	0	0	1	0	1
SWECR-0178	Surrounding Streams	0	0	0	0	0	0	0	0	0	0	0	0	0	0	0	0	0	0	0	0	0	0	0	0	0	0	0	0	0	0	0	0	0	0	0	0	1	0	1
EC-C-ST001-07DEC15-0141J	Municipal sewage	0	0	0	0	0	0	1	0	0	0	0	0	0	0	0	0	0	0	0	0	0	1	0	0	0	0	0	0	0	0	0	0	0	0	0	0	1	0	3
EC-C-ST001-07DEC15-0141L	Municipal sewage	0	0	0	0	0	0	0	0	0	0	0	0	0	0	1	0	0	1	1	0	0	0	0	0	0	0	0	0	0	0	0	0	0	0	0	0	0	0	3
EC-C-ST001-15DEC14-0062M	Municipal sewage	0	0	0	0	0	0	1	0	0	0	0	0	1	0	0	0	0	0	0	0	0	0	0	0	0	0	0	1	0	0	0	0	0	0	0	0	0	0	3
EC-C-ST001-15JUN15-0096I	Municipal sewage	0	0	0	0	0	0	0	0	0	0	0	0	0	0	1	0	0	0	0	0	0	0	0	1	0	0	0	0	1	0	0	0	0	0	0	0	0	0	3
EC-C-ST001-15JUN15-0096L	Municipal sewage	0	0	0	0	0	0	1	0	0	0	0	0	0	0	1	0	0	0	1	0	0	0	0	0	0	0	0	1	0	0	0	0	0	1	0	0	0	1	6
EC-C-ST001-17FEB15-0065I	Municipal sewage	1	0	0	0	0	0	0	0	0	0	0	0	0	0	1	0	0	0	0	0	0	0	0	1	0	0	0	0	0	0	0	0	0	1	1	0	0	0	5
EC-C-ST001-18APR16-0149I	Municipal sewage	0	0	0	0	0	0	0	0	0	0	0	0	1	0	1	0	0	0	1	1	0	0	0	0	0	0	0	0	0	0	0	0	0	0	0	0	0	0	4
EC-C-ST001-18APR16-0149K	Municipal sewage	0	0	0	1	0	0	0	1	0	1	0	0	1	0	0	0	0	0	0	0	0	0	0	1	0	0	0	0	0	1	0	0	0	0	0	0	0	0	6
EC-C-ST001-20OCT14-0053J	Municipal sewage	0	0	0	0	0	0	0	0	0	0	0	0	0	0	1	1	0	0	1	0	0	0	0	0	0	0	0	0	0	0	0	0	0	0	0	0	0	0	3
EC-C-ST001-20OCT14-0053M	Municipal sewage	0	0	0	0	0	0	0	1	0	0	0	0	0	0	1	0	0	0	1	0	1	0	0	0	0	0	0	0	0	0	0	0	0	0	0	0	0	0	4
EC-C-ST001-25AUG15-0117J	Municipal sewage	1	0	0	0	0	0	0	1	0	0	0	0	1	0	1	0	0	0	0	0	0	0	0	0	0	0	0	0	0	0	0	0	0	0	0	0	0	0	4
EC-C-ST001-27APR15-0081I	Municipal sewage	0	0	0	0	0	0	0	0	0	0	0	0	1	0	1	0	0	0	0	0	0	0	0	1	0	0	0	0	0	0	0	0	0	0	0	0	0	0	3
EC-C-ST001-27APR15-0081K	Municipal sewage	0	0	0	0	0	0	0	0	0	0	0	0	1	0	1	0	0	0	0	0	0	0	0	1	0	0	0	1	0	0	1	0	0	0	0	0	1	0	6
EC-M-ST001-03MAR15-0067I	Municipal sewage	0	0	0	0	0	0	0	1	0	0	0	0	1	0	1	0	0	0	1	1	0	0	0	0	0	0	0	0	0	0	0	0	0	0	0	0	0	0	5
EC-M-ST001-03MAR15-0067K	Municipal sewage	0	0	0	0	0	0	1	1	0	0	0	1	0	0	1	1	0	0	0	0	0	1	0	0	0	0	0	0	0	0	0	0	0	0	0	0	0	0	6
EC-M-ST001-03NOV15-0137K	Municipal sewage	0	0	0	1	0	1	1	0	0	0	0	0	1	0	1	0	0	0	1	1	0	0	0	0	0	0	0	0	0	0	0	0	0	0	0	0	0	0	7
EC-M-ST001-03NOV15-0137M	Municipal sewage	0	0	0	1	0	1	1	0	0	0	0	0	1	0	1	0	0	0	1	1	0	0	0	0	0	0	0	0	0	0	0	0	0	0	0	0	0	0	7
EC-M-ST001-05JAN16-0143I	Municipal sewage	0	0	0	0	0	0	1	0	0	0	0	0	0	0	1	0	0	0	1	1	0	0	0	0	0	0	0	0	0	0	0	0	0	0	0	0	0	0	4
EC-M-ST001-05JAN16-0143K	Municipal sewage	1	0	0	0	0	0	1	1	0	0	0	0	1	0	1	0	0	0	0	0	0	0	0	0	0	0	0	1	0	0	1	0	0	0	0	0	0	0	7
EC-M-ST001-08MAR16-0147J	Municipal sewage	0	0	0	1	0	0	1	0	0	0	0	0	0	0	1	0	0	0	1	1	0	0	0	0	0	0	0	0	0	0	0	0	0	0	0	0	1	0	6
EC-M-ST001-08MAR16-0147M	Municipal sewage	0	0	0	1	0	0	0	1	0	0	0	0	1	0	1	0	0	0	0	0	0	0	0	1	0	0	0	0	0	0	0	0	0	0	0	0	0	0	5
EC-M-ST001-13OCT14-0050I	Municipal sewage	0	0	0	0	0	0	0	1	0	0	0	0	0	0	1	0	0	0	0	0	1	0	0	0	0	0	0	0	0	0	0	0	0	0	0	0	0	0	3
EC-M-ST001-13OCT14-0050K	Municipal sewage	1	0	0	1	0	0	0	1	0	0	0	0	1	0	1	0	0	0	0	0	0	0	0	1	0	0	0	0	0	0	0	0	0	0	0	0	0	0	6
EC-M-ST001-15SEP15-0124L	Municipal sewage	1	0	0	0	0	0	0	0	0	0	0	0	1	0	1	0	0	0	1	1	0	0	0	0	0	0	0	0	0	0	0	0	0	0	0	0	1	0	6
EC-M-ST001-19MAY15-0089I	Municipal sewage	0	0	0	0	0	0	1	0	0	0	0	0	0	0	1	0	0	0	1	1	0	0	0	0	0	0	0	0	0	0	0	0	0	0	0	0	0	0	4
EC-M-ST001-19MAY15-0089K	Municipal sewage	1	0	0	0	0	0	1	0	0	0	0	0	1	0	1	0	0	0	1	1	0	0	0	0	0	0	0	1	0	0	0	0	0	0	0	0	0	0	7
EC-M-ST001-21JUL14-0029I	Municipal sewage	0	0	0	0	0	0	0	1	0	0	0	0	1	0	1	0	0	0	0	0	0	0	0	1	0	0	0	0	0	0	0	0	0	0	0	0	0	0	4
EC-M-ST001-23NOV14-0060I	Municipal sewage	0	0	0	0	0	0	0	0	0	0	0	0	0	0	1	0	0	0	1	1	0	0	0	0	0	0	0	0	0	0	1	0	0	0	0	0	1	0	5
EC-M-ST001-23NOV14-0060L	Municipal sewage	0	0	0	1	0	0	1	1	0	0	0	0	1	0	1	0	0	0	1	1	0	0	0	0	0	0	0	0	0	0	0	0	0	0	0	0	0	0	7
EC-C-ST001-05OCT15-0134I	Municipal sewage	0	0	0	0	0	0	0	0	0	0	0	0	0	0	0	0	0	0	0	0	0	0	0	0	0	0	0	0	0	0	0	0	0	0	0	0	0	0	0
ESBL_0005	Human clinical	0	0	0	0	1	0	0	0	0	0	0	0	1	0	0	0	0	0	1	0	0	0	0	0	0	0	0	0	0	0	0	0	0	0	0	0	1	0	4
ESBL_0006	Human clinical	0	0	0	0	0	0	0	1	0	0	0	0	1	0	1	0	0	0	1	1	0	0	0	0	0	0	0	0	0	0	0	0	0	0	0	0	0	0	5
ESBL_0009	Human clinical	0	0	0	0	0	0	0	0	0	0	0	0	0	0	0	0	0	0	1	0	0	0	0	0	0	0	0	0	0	0	0	0	0	0	0	0	0	0	1
ESBL_0015	Human clinical	0	0	0	1	1	0	0	1	0	0	0	0	1	0	1	0	0	0	0	0	0	0	0	1	0	0	0	0	0	0	0	0	0	0	0	0	0	0	6
ESBL_0016	Human clinical	0	0	0	0	0	0	0	0	0	0	0	0	1	0	0	0	0	0	1	0	0	0	0	0	0	0	0	0	0	0	0	0	0	0	0	0	1	0	3
ESBL_0020	Human clinical	0	0	0	0	0	0	0	0	0	0	0	0	1	0	1	0	0	0	1	1	0	0	0	1	0	0	0	0	0	0	0	0	0	0	0	0	1	0	6
ESBL_0024	Human clinical	1	0	1	0	1	0	1	1	0	0	0	1	0	0	1	0	0	0	1	0	0	0	0	1	0	0	0	0	0	0	0	0	0	0	0	0	0	0	9
ESBL_0028	Human clinical	0	0	0	0	0	0	0	0	0	0	0	0	0	0	0	0	0	0	0	0	0	0	0	0	0	0	0	1	0	0	0	0	0	0	0	0	0	0	1
ESBL_0031	Human clinical	0	0	0	1	1	0	0	0	0	0	0	0	1	0	1	0	0	0	1	1	0	0	0	0	0	0	0	0	0	0	0	0	0	0	0	0	0	0	6
ESBL_0033	Human clinical	0	0	0	0	0	0	0	0	0	0	0	0	0	0	1	0	0	0	1	0	0	0	0	0	0	0	0	1	0	0	0	0	0	0	0	0	0	0	3
ESBL_0036	Human clinical	0	0	0	1	0	0	0	0	0	0	0	1	1	0	1	0	0	0	1	1	0	0	0	0	0	0	0	0	0	0	0	0	0	0	0	0	0	0	6
ESBL_0041	Human clinical	0	0	0	1	1	0	1	1	0	0	0	0	1	0	1	0	0	0	0	0	0	0	0	1	0	0	0	1	0	0	0	0	0	0	0	0	0	1	9
ESBL_0046	Human clinical	0	0	0	1	0	0	1	1	0	0	0	0	1	0	1	0	0	0	1	1	0	0	0	1	0	0	0	1	0	0	0	0	0	0	0	0	0	0	9
ESBL_0051	Human clinical	0	0	0	0	0	0	0	0	0	0	0	0	1	0	0	0	0	0	1	0	0	0	0	0	0	0	0	0	0	0	0	0	0	0	0	0	0	0	2
ESBL_0052	Human clinical	0	0	0	1	1	0	0	1	0	1	0	0	0	0	0	0	0	0	1	0	0	0	0	0	0	0	0	0	0	0	0	0	0	0	0	0	0	1	6
ESBL_0056	Human clinical	0	0	0	0	0	0	1	1	0	0	0	0	0	0	1	0	0	0	1	0	1	0	0	0	0	0	0	0	0	0	0	0	0	0	0	0	0	1	6
ESBL_0061	Human clinical	0	0	0	1	1	0	1	1	0	0	0	0	1	0	1	0	0	0	0	0	0	0	0	1	0	0	0	0	0	0	0	0	0	0	0	1	0	0	8
ESBL_0066	Human clinical	1	0	0	0	0	0	0	0	0	0	0	0	0	0	0	0	0	0	0	0	0	0	0	0	0	0	0	0	0	0	0	0	0	0	0	0	1	0	2
ESBL_0070	Human clinical	0	0	0	0	0	0	0	1	0	0	0	0	1	0	1	0	0		1	1	0	0	0	0		0	0	0	0	0	0	0		0		0	0	0	5
ESBL_0075	Human clinical	0	0	0	0	0	0	1	0	0	0	0	0	0	0	0	0	0	0	1	0	0	0	0	0	0	0	0	1	1	0	0	0	0	0	0	0	0	0	4
ESBL_0076	Human clinical	0	0	0	1	1	0	0	1	0	0	0	0	0	0	0	0	0	0	1	0	0	0	0	0	0	0	0	0	0	0	0	0	0	0	0	0	0	1	5
ESBL_0078	Human clinical	0	0	0	1	1	0	0	0	0	0	0	0	1	0	1	0	0	0	1	1	0	0	0	0	0	0	0	0	0	0	0	0	0	0	0	0	0	0	6
ESBL-0001	Human clinical	0	0	0	0	0	0	1	0	0	0	0	0	0	0	1	0	0	0	1	1	0	0	0	0	0	0	0	0	0	0	0	0	0	0	0	0	0	0	4
ESBL-0042	Human clinical	0	0	0	1	1	0	1	0	0	0	0	0	1	0	1	0	0	0	0	0	0	0	0	1	0	0	0	0	0	0	0	0	0	0	0	0	0	0	6
ESBL-0043	Human clinical	0	0	0	0	1	0	1	1	0	0	0	0	1	0	1	0	0	0	0	0	0	0	0	1	0	0	0	0	0	0	0	0	0	0	0	0	0	0	6
H96-2	Beef processing	0	0	0	0	0	0	0	0	0	0	1	0	0	0	1	0	0	0	1	0	0	0	0	0	0	0	0	0	0	0	0	0	0	0	0	0	0	0	3
H96-3	Beef processing	0	0	0	0	0	0	0	0	0	0	1	0	0	0	1	0	0	0	1	0	0	0	0	0	0	0	0	0	0	0	0	0	0	0	0	0	0	0	3
W98-1A	Beef processing	0	0	0	0	0	0	0	0	0	0	1	0	0	0	1	0	0	0	1	0	0	0	0	0	0	0	0	0	0	0	0	0	0	0	0	0	0	0	3
W98-2A	Beef processing	0	0	0	0	0	0	0	0	0	0	1	0	0	0	1	0	0	0	1	0	0	0	0	0	0	0	0	0	0	0	0	0	0	0	0	0	0	0	3

## Sheet: Table S10
Isolate	ESBL-0001	ESBL_0005	ESBL_0006	ESBL_0009	ESBL_0015	ESBL_0016	ESBL_0020	ESBL_0024	ESBL_0028	ESBL_0031	ESBL_0033	ESBL_0036	ESBL_0041	ESBL-0042	ESBL-0043	ESBL_0046	ESBL_0051	ESBL_0052	ESBL_0056	ESBL_0061	ESBL_0066	ESBL_0070	ESBL_0075	ESBL_0076	ESBL_0078	EC-N-FC095-28APR14-0008F	EC-S-FC602-12MAY14-0114J	EC-A-FC604-20OCT14-0216J	EC-S-FC025-24NOV14-0255J	EC-V-FC115-12NOV14-0249J	EC-A-FC201-09DEC14-0275J	EC-A-FC304-09DEC14-0279J	EC-N-FC126-28OCT14-0230J	EC-V-FC018-27JAN15-0329J	EC-N-FC134-24FEB15-0379J	EC-V-FC030-30MAR15-0404J	EC-A-FC504-13APR15-0430J	EC-S-FC025-42135-0453J	EC-A-FC103-08JUN15-0490J	EC-V-FC089-14JUL14-0125J	EC-S-FC066-20JAN15-0315J	EC-V-FC030-23SEP14-0187J	EC-A-FC208-08JUN15-0495J	EC-N-FC131-22JUN15-0523J	EC-S-FC200-20JUL15-0550J	EC-S-FC204-20JUL15-0551J	EC-A-FC606-10AUG15-0577J	EC-N-FC124-17AUG15-0591J	EC-S-FC404-14SEP15-0608J
Source/ ICE element	Human clinical	Human clinical	Human clinical	Human clinical	Human clinical	Human clinical	Human clinical	Human clinical	Human clinical	Human clinical	Human clinical	Human clinical	Human clinical	Human clinical	Human clinical	Human clinical	Human clinical	Human clinical	Human clinical	Human clinical	Human clinical	Human clinical	Human clinical	Human clinical	Human clinical	Cattle feces	Cattle feces	Cattle feces	Cattle feces	Cattle feces	Cattle feces	Cattle feces	Cattle feces	Cattle feces	Cattle feces	Cattle feces	Cattle feces	Cattle feces	Cattle feces	Cattle feces	Cattle feces	Cattle feces	Cattle feces	Cattle feces	Cattle feces	Cattle feces	Cattle feces	Cattle feces	Cattle feces
ICEberg|22|ICEVchInd5|GenBank|GQ463142|1..97952	100				100		99.863	99.863		100						99.863				99.863	100		100		100	99.668		100	100		100	100	100	100	100	100		99.656	100	100	99.386	99.606	100	100	100	100	100	100	100
ICEberg|21|ICEVchInd4|GenBank|GQ463141|1..95326	100				100		99.897	99.897		100						99.897				99.897	100		100		100	99.719		100	100		100	100	100	100	100	100			100	100	99.442	99.663	100	100	100	100	100	100	100
ICEberg|16|ICEVchBan9|GenBank|CP001485|2958347..3066049	100	100	99.955		100	99.911	100	100		100	100	77.807	77.72		100	100	100			100	100	100	100		100	100	99.955	100	100	77.873	100	100	100	100	100	100		100	100	100	100	100	100	100	100	100	100	100	100
ICEberg|12|ICEVchBan5|GenBank|GQ463140|1..102122	100				100		99.863	99.863		100						99.863				99.863	100		100		100	99.668		100	100		100	100	100	100	100	100		99.656	100	100	99.386	99.606	100	100	100	100	100	100	100
ICEberg|1071|ICEVpaCan1|GenBank|CP028481|2625296..2706787																					97.143								97.143							97.143
ICEberg|1099|ICEMoSym(WSM2075)-alpha|GenBank|NC_015675|6234721..6679938		70.243	70.097			70.243	70.097	70.648		70.097	70.909	70.243	70.243	70.648	70.243	70.243	70.243	70.485		70.243	70.825	70.097	71.018	70.648	70.097	70.543		70.505			70.505	70.505	70.505			70.909		70.707	70.505		70.505		70.505	70.505	70.505			70.505	70.505
ICEberg|1098|ICEMlSym(NZP2037)-alpha|GenBank|CP016079|6351798..6880279		75.092	75.092		75.905	75.092	75.092			75.092	75.938	75.092	75.092		75.092	75.092	75.092			75.092	75.831	75.092	75.831		75.092	75.938	75.938	75.92	75.92		75.92	75.92	75.92	75.994	76.012	76.057	76.012	75.92	75.92	76.012	75.938		75.92	75.92	75.92		76.012	75.92	75.92
ICEberg|1097|ICEMcSym(1284)-alpha|GenBank|CP015064|858217..1335305
ICEberg|1096|ICEMcSym(1271)-alpha|GenBank|NC_014923|5680050..6125270		70.243	70.097			70.243	70.097	70.648		70.097	70.909	70.243	70.243	70.648	70.243	70.243	70.243	70.485		70.243	70.825	70.097	71.018	70.648	70.097	70.543		70.505			70.505	70.505	70.505			70.909		70.707	70.505		70.505		70.505	70.505	70.505			70.505	70.505
ICEberg|1095|ICEMaSym(WSM2073)-alpha|GenBank|NC_019973|5609010..6054227		70.243	70.097			70.243	70.097	70.648		70.097	70.909	70.243	70.243	70.648	70.243	70.243	70.243	70.485		70.243	70.825	70.097	71.018	70.648	70.097	70.543		70.505			70.505	70.505	70.505			70.909		70.707	70.505		70.505		70.505	70.505	70.505			70.505	70.505
ICEberg|960|ICEApl1|GenBank|KU551309|27..56176				99.985	100		99.89	100	99.959				100	100	100	100		100		100				95.455		100				100							99.971			100	100	100	100			92.126
ICEberg|439|ICESp2905|GenBank|FR691055|1659..67233																								75.252					76.958
ICEberg|15|ICEVchBan8|GenBank|JQ345361|1..103382	90.909	90.909	90.909	90.909	91.919	90.909	90.909	90.909	92.391	90.909	90.909	90.909	90.909	90.909	90.909	90.909	90.909	90.909	91.753	90.909	91.089	90.909	91.089	90.909	90.909	92.391	90.909	90.909	91.753	91.176	90.909	90.909	90.909	91.176	90.909	90.909	90.909	90.909	90.909	90.909	90.909	91.176	90.909	90.909	90.909	90.909	90.909	90.909	90.909
ICEberg|467|HAI2|GenBank|BX950851|590755..688630	97.872	97.872	97.826	97.826	97.872	97.872	97.872	97.872	97.872	97.872	97.917	97.872	97.826	97.872	97.826	97.826	97.826	97.872	97.872	97.872	97.872	97.872	97.959	97.872	97.872	97.872	97.917	97.959	97.917	97.917	97.959	97.959	97.917	97.917	97.959	97.959	97.959	97.959	97.959	97.959	97.917	97.917	97.959	97.959	97.959	97.959	97.872	97.959	97.917
ICEberg|466|ICEPluTTO1-1|GenBank|BX470251|1210804..1351870																												77.449			77.086	77.345	77.345						77.335		91.845		77.345	77.086	77.086			77.345	77.086
ICEberg|465|ICECroICC168-1|GenBank|FN543502|3517032..3557474	100	100	100	100	100	100	100	100	100	100	100	100	100	100	100	100	100	100	100	100	100	100	100	100	100	100	100	100	100	100	100	100	100	100	100	100	100	100	100	100	100	100	100	100	100	100	100	100	100
ICEberg|464|ICESe4|GenBank|FR686852|27..96133	99.355	94.516	100	100	98.857	98.851	100	98.851	97.638	100	99.355	98.851	100	98.857	100	100	98.851	98.413	100	100	98.851	100	99.304	98.857	100	94.231	99.355		98.857	99.771				100	98.851	98.851	78.621	97.003	73.258	100	99.355	99.771	78.146		78.472		98.286		78.472
ICEberg|462|SPI-7RKS4594|GenBank|CP000857|4496711..4578602		84.547	84.547		83.664	84.547	84.547	83.664	83.444	84.547		84.547	84.547	83.664	84.547	84.547	84.547			84.547		84.547			84.547		84.547										83.664
ICEberg|460|ICEValPor1|GenBank|HE577623|1..16343
ICEberg|455|ICEVspSpa1|GenBank|HE577630|1..25670	100				100					100											100		99.928		100	99.669		100	100		100	100	100	100	100	100			100	100			100	100	100	100	100	100	100
ICEberg|447|ICEValSpa1|GenBank|HE646882|1..26960																					94.146								94.146							94.146
ICEberg|446|ICEVspPor3|GenBank|HE646881|1..27793	100				100					100								76.163			100			76.163	100			100	100		100	100	100	100	100	100			100	100			100	100	100	100	100	100	100
ICEberg|445|ICESsu32457|GenBank|FR823304|1..54879								100						100										81.699					77.246
ICEberg|440|ICEPmu1|GenBank|CP003022|273284..355497	100	100	100	100	100	100	100	100	96.154	100	100	100	100	100	100	100	100		99.147	100	100	100	100	100	100	100		100	100		100	100	100	100	100	100	100	99.878	100	100	99.664	99.72	100	100	100	100	100	100	100
ICEberg|987|ICEMh1|GenBank|CP005383|2128248..2190602	99.686				99.7		99.6	99.6		99.8						99.6		97.71		99.6	99.7		99.908	97.71	99.8	99.817		99.8	99.7		99.8	99.8	99.8	100	99.7	98.747			99.8	100	99.776	99.832	99.8	99.8	99.8	99.8	99.8	99.8	99.8
ICEberg|976|ICEKkKWG1|GenBank|LN869922|850916..923591	100			100	100	100	100	100	100	100			100	100	100	100		100	100	100	100		100	100	100	100		100	100	100	100	100	100	100	100	100	99.928		100	100	100	100	100	100	100	100	100	100	100
ICEberg|975|ICEKd33394|GenBank|AEWV01000015|21034..68111
ICEberg|969|ICEEcUMNK88|GenBank|CP002729|4888719..4951420	95.9	96.489	96.93	99.375	100	96.489	99.16	99.067	98.907	96.489	95.9	96.489	96.732	96.273	96.732	99.16	96.489	99.213	96.429	96.273	95.322	96.952		95.057	96.489	100	95.322		94.828	100				96.97	94.828	97.177	100	99.847		99.07	100	100	98.58			89.391	95.402
ICEberg|963|ICEAspMex1|GenBank|CP018023|1253680..1337537																					94.634								94.634							94.634
ICEberg|961|ICEApl2|GenBank|MF187965|1..92660	100				99.971		99.897	99.897		100						99.897				99.897	99.971		100		100	99.719		100	99.971		100	100	100	100	99.971	100		83.607	100	100	99.442	99.663	100	100	100	100	100	100	100
ICEberg|959|ICEAmeAeS1|GenBank|NC_023045|1200475..1289582	100																				94.634							100	94.634		100	100	100	100	100	100			100	100			100	100	100	100	100	100	100
ICEberg|958|ICEAmeAS2|GenBank|NC_021714|1268049..1378509																					96.098								96.098							96.098
ICEberg|957|ICEAmeAS1|GenBank|NC_019393|1271627..1383296																					96.098								96.098							96.098
ICEberg|956|ICEAmaAnS1|GenBank|NZ_CP014323|1261260..1375632																					96.098								96.098							96.098
ICEberg|947|ICEAca(SM).2|GenBank|NC_015850|1111830..1307980
ICEberg|945|ICE6441|GenBank|MF168946|1..88502	95.745	97.619	97.619	97.619	100	97.619	97.619	97.619	95.745	100	95.745	95.745	94	95.745	95.745	97.619	97.619	95.745	95.745	97.619	100	94	95.745	97.619	100	94	94	95.745	100	94	95.745	95.745	94	94	100	95.745	95.745	95.745	95.745	95.745	94	94	95.745	95.745	95.745	94	94	95.745	94
ICEberg|944|ICE6440|GenBank|MF168944|1..83339	86.667	100	100	100	100	100	100	100	100	100	86.667	100	85.897	99.887	86.667	100	100	86.667	86.667	100	100	100	86.667	100	100	85.897	85.897	100	100	85.897	100	100	100	100	100	99.653	86.667	100	100	100	85.897	85.897	100	100	100	100	85.897	100	100
ICEberg|864|Tn6224|GenBank|CP007650|194..17209																								71.884					98.703
ICEberg|862|Tn6198|GenBank|JX120102|1..21322																								71.891					98.97
ICEberg|861|Tn6194-like|GenBank|HG475346|1..28014								99.535						99.535
ICEberg|860|Tn6194[CTnCD11]|GenBank|FN665654|3131167..3139326								99.535						99.535
ICEberg|841|ICESsuZJ20091101-2|GenBank|KX077883|875..113637																								75.287					76.674
ICEberg|840|ICESsuZJ20091101-1|GenBank|KX077882|347..69723								99.652						99.652										75.287					76.902
ICEberg|836|ICESsuLP081102|GenBank|KX077885|875..65389								99.652						99.652										75.144					76.583
ICEberg|835|ICESsuJH1308-2|GenBank|KX077884|352..76028																													95.689
ICEberg|834|ICESsuJH1308-1|GenBank|KX077886|613..79872								97.895						97.895															78.916
ICEberg|833|ICESsuJH1301|GenBank|KX077886|875..82523								97.895						97.895															78.916
ICEberg|829|ICESsu05SC260|GenBank|KX077888|875..89748																								75.837					96.719
ICEberg|824|ICESpST344-2|GenBank|CP007593|975688..987349																								75.474					96.337
ICEberg|822|ICESpnSPN8332|GenBank|HG799498|1..14353								98.161						98.161
ICEberg|821|ICESpnDCC1902|GenBank|HG799491|1..70658								98.07						98.07										71.732					99.466
ICEberg|820|ICESpnDCC1738|GenBank|HG799492|1..67809																								71.732					99.466
ICEberg|819|ICESpnDCC1524|GenBank|HG799493|1..58942								97.982						97.982										75.691					97.215
ICEberg|817|ICESpn6BST273|GenBank|HG799495|1..76642								98.333						98.333										75.691					97.215
ICEberg|816|ICESpn529IQ|GenBank|HG965092|1..59466																													98.265
ICEberg|815|ICESpn22664|GenBank|HG799489|1..61429								98.509						98.509										75.766					99.046
ICEberg|812|ICESp1116|GenBank|HE802677|1..49160								97.498						97.498															92.263
ICEberg|791|ICESag37|GenBank|CP019978|629058..702486								98.333						98.333										84.536					76.674
ICEberg|772|ICE-emm12|GenBank|AFRY01000001|883657..818690								98.07						98.07										75.912					98.932
ICEberg|671|ICE_COH1_guaA|GenBank|AAJR01000021|14055..34289																								71.699					97.265
ICEberg|642|CMGE(YY060816)|GenBank|KX077898|1320..127076								99.406						99.406										75.431					76.811
ICEberg|641|CMGE(TZ080501)|GenBank|KX077897|1321..127099								99.406						99.406										75.431					76.811
ICEberg|472|AICEScatt35120|GenBank|NC_017586|3758038..3741429	84.932	84.932	84.211	84.932	84.211	84.211	84.211	84.211	84.932	84.211	84.932	84.211	84.211	84.211	84.211	84.211	84.932	84.932	84.932	84.211	84.211	84.211	84.932	84.211	84.211	84.211	84.932	84.211	84.932	84.932	84.932	84.211	84.932	84.932	84.932	84.211	84.932	84.932	84.932	84.211	84.932	84.932	84.211	84.932	84.932	84.932	84.932	84.932	84.211
ICEberg|1085|Pac_ICE3_cl|GenBank|KC148188|1..100782																												84.158			84.158	84.694	84.694						84.694				84.694	84.694	84.694			84.694	84.694
ICEberg|1084|Pac_ICE2_it|GenBank|KC148186|1..108802																												86.139			86.139	86.139	86.139						86.139				86.139	86.139	86.139			86.139	86.139
ICEberg|1083|Pac_ICE2_cn|GenBank|KC148187|1..108802																												86.139			86.139	86.139	86.139						86.139				86.139	86.139	86.139			86.139	86.139
ICEberg|1069|ICEVchNig1|GenBank|KC886258|528..97570	100				100		99.863	99.863		100						99.863				99.863	100		100		100	99.668		100	100		100	100	100	100	100	100		99.656	100	100	99.386	99.606	100	100	100	100	100	100	100
ICEberg|1068|ICEVchNep1|GenBank|KC886257|528..97877	100				100		99.863	99.863		100						99.863				99.863	100		100		100	99.668		100	100		100	100	100	100	100	100		99.656	100	100	99.386	99.606	100	100	100	100	100	100	100
ICEberg|1065|ICEVchHai2|GenBank|AJRO01000008|45958..128752																					94.634								94.634							94.634
ICEberg|1064|ICEVchChnAHV1003|GenBank|KT151663|1..101856	100	92.903	99.942	100	100	99.942	99.942	99.942		100				99.684	92.903	99.942	99.942			99.942	100	92.903	100	100	100	99.719	91.636	100	100		100	100	100	100	100	100		99.656	100	100	99.442	99.663	100	100	100	100	100	100	100
ICEberg|1063|ICEVchCHN956|GenBank|KT151655|1..109322	100	99.738	99.738	91.667	100	99.7	99.787	99.787		100	100			100	99.738	99.787	99.738			99.787	100	99.738	100	93.333	100	99.944	99.738	100	100		100	100	100	100	100	100		99.738	100	100	99.944	99.888	100	100	100	100	100	100	100
ICEberg|1059|ICEVchCHN4210|GenBank|KT151662|1..110349	100	99.738	99.738	91.667	100	99.7	99.894	99.894		100	100			100	99.738	99.894	99.738			99.894	100	99.738	100	93.333	100	99.944	99.738	100	100		100	100	100	100	100	100		99.738	100	100	99.944	99.888	100	100	100	100	100	100	100
ICEberg|1056|ICEVchCHN2605|GenBank|KT151661|1..98458	100				100		99.829	99.829		100						99.829				99.829	100		100		100	99.668		100	100		100	100	100	100	100	100			100	100	99.497	99.719	100	100	100	100	100	100	100
ICEberg|1055|ICEVchChn2255|GenBank|KT151660|1..92592	100				100		99.897	99.897		100						99.897				99.897	100		100		100	99.719		100	100		100	100	100	100	100	100		99.656	100	100	99.442	99.663	100	100	100	100	100	100	100
ICEberg|1053|ICEVchCHN1944|GenBank|KT151659|1..100703	100				100		99.829	99.829		100						99.829				99.829	100		100		100	99.668		100	100		100	100	100	100	100	100			100	100	99.497	99.719	100	100	100	100	100	100	100
ICEberg|1052|ICEVchCHN1909|GenBank|KT151658|1..108995	100				100		99.829	99.829		100						99.829				99.829	100		100		100	99.668		100	100		100	100	100	100	100	100			100	100	99.497	99.719	100	100	100	100	100	100	100
ICEberg|1051|ICEVchCHN1627|GenBank|KT151657|1..102413	100	99.738	99.738	91.667	100	99.7	99.787	99.787		100	100			100	99.738	99.787	99.738			99.787	100	99.738	100	93.333	100	99.944	99.738	100	100		100	100	100	100	100	100		99.738	100	100	99.944	99.888	100	100	100	100	100	100	100
ICEberg|1050|ICEVchCHN1605|GenBank|KT151656|1..98419	100				100		99.829	99.829		100						99.829				99.829	100		100		100	99.668		100	100		100	100	100	100	100	100			100	100	99.497	99.719	100	100	100	100	100	100	100
ICEberg|1049|ICEVchCHN143|GenBank|KT151654|1..98459	100				100		99.829	99.829		100						99.829				99.829	100		100		100	99.668		100	100		100	100	100	100	100	100			100	100	99.497	99.719	100	100	100	100	100	100	100
ICEberg|1046|ICEValHN492|GenBank|KT072769|1..106164				97.917	97.703		97.015	97.917	97.375				95.652	95.652	95.652	97.015		97.796	78.704	95.652						97.065				97.703							96.883			97.453	97.395	97.703	97.141			89.014
ICEberg|1045|ICEValHN437|GenBank|KT072771|1..94290	90.722	90.722	90.722	90.722	91.398	90	90.722	90.722	92.045	90.722	90.722	90.722	90	90	90.722	90.722	90	90.722	100	90	92.593	90.722	90.291	90.722	90.722	92.045	90.722	90.722	92.593	91.089	90.722	90.722	90.722	91.089	90.722	92.593	90.722	90.722	90.722	90.722	90	91.089	90.722	90.722	90.722	90.722	90	90.722	90.722
ICEberg|1044|ICEValHN396|GenBank|KT072770|1..86687	91.753	91.753	91.753	91.753	92.473	91	91.753	91.753	93.182	91.753	91.753	91.753	91	91	91.753	91.753	91	91.753	93.182	91	95.213	91.753	91.262	91.753	91.753	93.182	91.753	91.753	95.213	92.079	91.753	91.753	91.753	92.079	91.753	95.213	91.753	91.753	91.753	91.753	91	92.079	91.753	91.753	91.753	91.753	91	91.753	91.753
ICEberg|1043|ICEValE0601|GenBank|KT072768|1..106165				97.917	97.703		97.015	97.917	97.375				95.652	95.652	95.652	97.015		97.796	78.704	95.652						97.065				97.703							96.883			97.453	97.395	97.703	97.141			89.014
ICEberg|1041|ICEValA056-2|GenBank|KR231689|1..103826	91.753	91.753	91.753	91.753	92.473	91	91.753	91.753	93.182	91.753	91.753	91.753	91	91	91.753	91.753	91	91.753	93.182	91	92.857	91.753	91.262	91.753	91.753	93.182	91.753	91.753	93.182	92.079	91.753	91.753	91.753	92.079	91.753	92.857	91.753	91.753	91.753	91.753	91	92.079	91.753	91.753	91.753	91.753	91	91.753	91.753
ICEberg|1040|ICEValA056-1|GenBank|KR231688|1..89004	100				99.941		99.863	99.863		99.971						99.863				99.863	99.941		100		99.971	99.719		100	99.941		100	100	100	100	99.942	100			100	100	99.442	99.663	100	100	100	100	100	100	100
ICEberg|1039|ICE(Tn4371)6061|GenBank|KP299160|1..43841								94.872						95.425
ICEberg|1035|ICEPvuCHN2213|GenBank|KX243403|1..94340	100				100		99.829	99.829		100						99.829				99.829	100		100		100	99.668		100	100		100	100	100	100	100	100			100	100	99.497	99.719	100	100	100	100	100	100	100
ICEberg|1033|ICEPmiCHN905|GenBank|KX243412|1..94956	100		100		100	100	100	100		100	97.101	100		100	100	100	100			100	100	100	100	100	100	99.668		100	100		100	100	100	100	100	100	100	100	100	100	99.386	99.606	100	100	100	100	100	100	100
ICEberg|1032|ICEPmiCHN904|GenBank|KX243411|1..94942	100		100		100	100	100	100		100	97.101	100		100	100	100	100			100	100	100	100	100	100	99.668		100	100		100	100	100	100	100	100	100	100	100	100	99.386	99.606	100	100	100	100	100	100	100
ICEberg|1031|ICEPmiCHN903|GenBank|KX243410|1..89644	100				100		99.829	99.829		100						99.829				99.829	100		100		100	99.668		100	100		100	100	100	100	100	100			100	100	99.497	99.719	100	100	100	100	100	100	100
ICEberg|1030|ICEPmiCHN902|GenBank|KX243409|1..89096	100				100		99.825	99.825		100						99.825				99.825	100		100		100	99.668		100	100		100	100	100	100	100	100			100	100	99.497	99.719	100	100	100	100	100	100	100
ICEberg|1029|ICEPmiCHN901|GenBank|KX243408|1..89493	100				100		99.824	99.824		100						99.824				99.824	100		100		100	99.668		100	100		100	100	100	100	100	100			100	100	99.497	99.719	100	100	100	100	100	100	100
ICEberg|1028|ICEPmiChn4|GenBank|KY437728|1..90566	100				100		99.726	99.726		100						99.726				99.726	100		100		100	99.668		100	100		100	100	100	100	100	100			100	100	99.442	99.663	100	100	100	100	100	100	100
ICEberg|1027|ICEPmiCHN3335|GenBank|KX243416|1..89996	100	100	100		100	99.958	99.829	99.829		100	100				100	99.829	100			99.829	100	100	99.953		100	99.668	100	100	100		100	100	100	100	100	99.946		99.958	100	100	99.494	99.55	100	100	100	100	100	100	100
ICEberg|1026|ICEPmiCHN3300|GenBank|KX243415|1..108335	100				100		99.829	99.829		100						99.829				99.829	100		100		100	99.668		100	100		100	100	100	100	100	100		99.828	100	100	99.497	99.719	100	100	100	100	100	100	100
ICEberg|1024|ICEPmiCHN3237|GenBank|KX243414|1..87215	100				100					100											100		100		100			100	100		100	100	100	100	100	100			100	100			100	100	100	100	100	100	100
ICEberg|1023|ICEPmiChn3|GenBank|KY437727|1..55195	100	100	100	100	100	100	100	100	98.404	100	99.634	100	100	100	100	100	100		99.679	100	100	100	100	100	100	99.935		100	100		100	100	100	100	100	100	100	100	100	100	100	100	100	100	100	100	100	100	100
ICEberg|1022|ICEPmiCHN2416|GenBank|KX243407|1..92556																					95.61								95.61							95.61
ICEberg|1021|ICEPmiCHN2410|GenBank|KX243406|1..93537																					95.61								95.61							95.61
ICEberg|1020|ICEPmiCHN2407|GenBank|KX243405|1..97078	100	100	100	100	100	100	100	100		100	97.101	100	100	100	100	100	100		100	100	100	100	100	100	100			100	100		100	100	100	100	100	100	100	100	100	100			100	100	100	100	100	100	100
ICEberg|1019|ICEPmiChn2|GenBank|KY437726|1..104371	100				100		99.655	99.655		100						99.655				99.655	100		99.929		100	99.745		100	100		100	100	100	100	100	99.946			100	100			100	100	100	100	100	100	99.946
ICEberg|1018|ICEPmiCHN1809|GenBank|KX243413|1..76218																					94.527								94.527							94.527
ICEberg|1017|ICEPmiCHN1586|GenBank|KX243404|1..99355	100				100		99.829	99.829		100						99.829				99.829	100		100		100	99.668		100	100		100	100	100	100	100	100			100	100	99.497	99.719	100	100	100	100	100	100	100
ICEberg|1016|ICEPmiChn1|GenBank|KT962845|1..92751	100	100	100		100	99.958	99.829	99.829		100	100				100	99.829	100			99.829	100	100	99.953		100	99.668	100	100	100		100	100	100	100	100	99.946		99.958	100	100	99.494	99.55	100	100	100	100	100	100	100
ICEberg|1010|ICEPae690|GenBank|KY852375|315..86517	78.206	99.813	99.813	99.813	99.505	99.813	99.813	99.813	100	99.411	81.481	100		82.653		99.813	99.813	82.653		99.813	78.296	100	99.549	99.813	99.411	80.741	81.395	99.411	100	78.206	99.411	99.411	99.411	99.805	99.675	99.739	78.386	99.951	99.411	99.813	81.481	78.206	99.411	99.411	99.411	99.485	78.386	99.411	99.411
ICEberg|438|phn_Island|GenBank|NC_015563|1833691..2074538
ICEberg|437|ICEKpnHS11286-2|GenBank|CP003200|4502837..4558879	97.959	97.959	97.959	97.959	100	97.959	99.906	99.906	97.959	97.959	97.959	97.959	97.959	97.959	97.959	99.906	97.959	100	97.959	97.959	97.959	97.959	97.959	100	97.959	97.959	97.959	97.959	97.959	97.959	97.959	97.959	97.959	97.959	97.959	99.906	97.959	97.959	97.959	100	97.959	97.959	97.959	97.959	97.959	100	97.959	97.959	97.959
ICEberg|180|ICEKpnHS11286-1|GenBank|CP003200|3433546..3495775	98.622	99.525	99.529	99.369	99.555	99.529	99.522	99.444	99.376	99.529		99.522	99.522	99.444	99.529	99.522	99.529	99.444	99.447	99.241	82	99.529	81.553	99.447	99.525	99.542	72.55		96.364						82.301					98.182	94.643
ICEberg|394|Tn6098|GenBank|CP001834|2295682..2347036	90.323	90.323	90.323	90.323	90.323	90.323	90.323	90.323	90.323	90.323	90.323	90.323	90.323	90.323	90.323	90.323	90.323	91.935	90.323	90.323	90.323	90.323	90.323	90.323	90.323	90.323	90.323	90.323	90.323	90.323	90.323	90.323	90.323	90.323	90.323	90.323	90.323	90.323	90.323	90.323	90.323	90.323	90.323	90.323	90.323	90.323	90.323	90.323	90.323
ICEberg|383|ICEEfa9830414|GenBank|DQ206711|1..5069																													93.247
ICEberg|371|Tn5252-like|GenBank|FM178797|1..8966																								75.287					76.948
ICEberg|363|ICESpnA213|GenBank|FM201786|1..67819								97.982						97.982										75.546					96.108
ICEberg|362|Tn1311|GenBank|FN667862|1..75303								98.161						98.161
ICEberg|330|Tn3872|GenBank|AM411624|1..4357								97.636						97.636										76.274					96.665
ICEberg|287|ICEEcoJ53|GenBank|FJ968160|1..22687	100				100		99.897	99.897		100						99.897				99.897	100		100		100	99.669		100	100		100	100	100	100	100	100			100	100	99.386	99.606	100	100	100	100	100	100	100
ICEberg|273|SXT(KN14)|GenBank|AB535680|1..20747	100				100		99.863	99.863		100						99.863				99.863	100		100		100	99.668		100	100		100	100	100	100	100	100			100	100	99.386	99.606	100	100	100	100	100	100	100
ICEberg|272|ICESau4520|GenBank|EU918657|1..2598																													99.115
ICEberg|271|ICESau4865|GenBank|EU918658|1..2598																													99.115
ICEberg|270|ICESau5331|GenBank|EU918659|1..2598																													99.115
ICEberg|269|ICESau22034|GenBank|EU918663|1..2601																													99.115
ICEberg|268|ICESau7215190|GenBank|EU918674|1..2535																													99.271
ICEberg|267|ICESau7611280|GenBank|EU918686|1..2536																													99.271
ICEberg|266|ICESauusa42|GenBank|EU918673|1..2542																													99.271
ICEberg|265|ICESau5377|GenBank|EU918660|1..2617																													99.115
ICEberg|264|ICESau617|GenBank|EU918653|1..2596																													99.115
ICEberg|263|ICESau34801|GenBank|EU918667|1..2600																													99.375
ICEberg|262|ICESauST398|GenBank|EU918691|1..2588																													99.271
ICEberg|261|ICESau1591|GenBank|EU918654|1..2599																													99.115
ICEberg|260|ICESau35414|GenBank|EU918669|1..2596																													99.271
ICEberg|259|ICESau7612628|GenBank|EU918689|1..2593																													99.271
ICEberg|258|ICESau7512986|GenBank|EU918685|1..2594																													99.271
ICEberg|257|ICESau7413714|GenBank|EU918681|1..2595																													99.271
ICEberg|256|ICESau7711730|GenBank|EU918690|1..2596																													99.271
ICEberg|255|ICESausw356|GenBank|EU918672|1..2598																													99.271
ICEberg|254|ICESau7215311|GenBank|EU918675|1..2598																													99.271
ICEberg|253|ICESau7412791|GenBank|EU918678|1..2598																													99.271
ICEberg|252|ICESau35679|GenBank|EU918670|1..2599																													99.271
ICEberg|251|ICESau9877324|GenBank|EU918671|1..2599																													99.271
ICEberg|250|ICESau7312330|GenBank|EU918677|1..2600																													99.271
ICEberg|249|ICESau7512166|GenBank|EU918684|1..2606																													99.271
ICEberg|248|ICESau7413093|GenBank|EU918679|1..2604																													99.271
ICEberg|247|ICESau35366|GenBank|EU918668|1..2606																													99.271
ICEberg|246|ICESau21995|GenBank|EU918662|1..2607																													99.271
ICEberg|245|ICESau8797|GenBank|EU918661|1..2607																													99.375
ICEberg|244|ICELlapAA291|GenBank|DQ060147|1..2630																													98.856
ICEberg|243|ICELlapAA211|GenBank|DQ060148|1..2630																													98.897
ICEberg|148|SXT(HN1)|GenBank|AB450045|1..19086	100				100		99.897	99.897		100						99.897				99.897	100		100		100	99.669		100	100		100	100	100	100	100	100			100	100	99.386	99.606	100	100	100	100	100	100	100
ICEberg|125|CW459tet(M)|GenBank|AF329848|1..8691																								84.27					99.488
ICEberg|107|TnB1230|GenBank|AJ222769|1..11849																								97.778					73.82
ICEberg|105|Tn916S|GenBank|AY534326|1..2642																													82.027
ICEberg|89|SXT(ET)|GenBank|AY035340|1..6202																													99.828									99.656
ICEberg|35|ICEVchVie1|GenBank|AB114188|1..23402	100	99.775	99.775	91.667	100	99.738	100	100		100	100			100	99.775	100	99.775			100	100	99.775	100	93.333	100	99.888	99.775	100	100		100	100	100	100	100	100		99.775	100	100	99.888	99.832	100	100	100	100	100	100	100
ICEberg|430|ICESauTW20-2|GenBank|FN433596|486800..518088																								71.699					97.265
ICEberg|429|ICESauT0131-2|GenBank|CP002643|423231..451243																								71.699					97.265
ICEberg|428|ICESauJKD6008-2|GenBank|CP002120|426893..454906																								71.699					97.265
ICEberg|427|Tn6086|GenBank|HM636636|1..24468																								75.837					94.852
ICEberg|426|Tn5801(B6)|GenBank|FN568063|1320241..1344513																								75.62					96.929
ICEberg|425|ICESpsED99-1|GenBank|CP002478|2485813..2511432																								71.699					97.265
ICEberg|424|ICESauMu3-1|GenBank|AP009324|436067..461685																								71.699					97.265
ICEberg|407|YAPI(IP32777)|GenBank|CP000720|4157207..4221900	100	100	100	100	100	100	100	100	100	100	100	100	100	100	100	100	100	100	100	100	100	100	100	100	100	100	100	100	100	100	100	100	100	100	100	100	100	100	100	100	100	100	100	100	100	100	100	100	100
ICEberg|406|YAPI|GenBank|AJ627388|1402..99513	100	99.576	100	100	99.44	99.576	99.576	99.89	99.635	99.576	85.953	100	100	99.795	99.588	99.576	99.576	88.323	100	99.576	99.642	99.576		99.795	99.576	80.879	86.855		87.847	87.348				98.113	100		100	99.694		100	96.46	99.795				80.879	98.113
ICEberg|405|YAPI(ye)|GenBank|AM286415|3761945..3828088	100	100	100	100	100	100	100	100	100	100	100	100	100	100	100	100	100	100	100	100	100	100	100	100	100	100	100	100	100	100	100	100	100	100	100	100	100	100	100	93.976	100	100	100	100	100	100	100	100	100
ICEberg|391|ICEBvu8482-2|GenBank|CP000139|1962094..2051867					78.182
ICEberg|390|ICEBvu8482-1|GenBank|CP000139|899681..976456					78.182
ICEberg|384|ICEPaePA14-1|GenBank|CP000438|1300805..1327539		97.561	97.561	97.561	100	97.561	97.561	97.561		100				93.75		97.561	97.561			97.561	100			97.561	100			79.097	100		79.097	79.097	79.097	88.488	100			100	79.097	83.105			79.097	79.097	79.097	79.097		79.097	79.097
ICEberg|381|ICEDda3937-1|GenBank|CP002038|3126510..3201101				90.816					90.816										90.816	76.906								74.016	83.398		74.016	73.93	73.93		83.398				73.93				73.93	73.93	73.93			73.93	73.93
ICEberg|375|ICEPm1|GenBank|AM942759|2793762..2886224	82.565	89.81	89.716	92.035	86.935	89.716	89.851	86.935	92.035	89.716		89.716	89.946	81.92	89.851	89.946	89.716	82.421	91.379	89.851	81.92	89.81			89.81	91.379	81.92		89.973	81.939					87.245	87.245	81.7	80.833		82.565		81.939				90.517	81.476
ICEberg|374|HPI-ICEEh1|GenBank|FN297818|42411..108644	97.282	99.22	99.223	99.064	99.249	99.223	99.217	99.145	99.07	99.223		99.217	99.217	99.145	99.223	99.217	99.223	99.145	99.148	98.906	72.301	99.223	72.35	99.147	99.22	99.33	72.979		89.362						77.64
ICEberg|373|ICESpn6706B-1|GenBank|CP002176|1039483..1120356								98.07						98.07										75.62					96.375
ICEberg|372|ICESpnP1031-1|GenBank|CP000920|1064292..1117331																								75.766					95.383
ICEberg|364|Tn5253|GenBank|EU351020|833..65360																								75.474					96.986
ICEberg|360|ICESenTy2-1|GenBank|AE014613|4394224..4525975	95.652	96	95.652	95.652	97.674	96	96	97.619	95.556	96	95.556	96	96	97.619	96	96	96	97.619	95.652	96	97.619	95.652	97.619	97.619	96	95.556	95.918	95.652	95.652	95.652	95.652	95.652	95.652	95.918	95.833	95.918	95.652	95.652	95.652	95.556	95.556	95.652	95.652	95.652	95.652	95.652	95.556	95.652	95.652
ICEberg|350|ICEHpaT3T1|GenBank|FQ312002|1153089..1213144				100	100		99.721	100	99.919				100	100	100	100		100		100				100		100				100							99.971			100	100	100	100			92.248
ICEberg|349|ICEHpa8f|GenBank|AM884335|1..52725	100		100	100	100	100	100	100	100	100		100	100	100	100	100	100		100	100	100	100		100	100			100	100	100	100	100	100	100	100	100			100	99.955		100	100	100	100	99.964		100	100
ICEberg|348|ICEHin299|GenBank|AM884334|1..53902	100		100	100	100	100	100	100	100	100		100	100	100	100	100	100		100	100	100	100		100	100			100	100	100	100	100	100	100	100	100			100	99.955		100	100	100	100	99.964		100	100
ICEberg|347|ICEhinR2866|GenBank|CP002277|555283..608328	100		100	100	100	100	100	100	100	100		100	100	100	100	100	100		100	100	100	100		100	100			100	100	100	100	100	100	100	100	100			100	99.955		100	100	100	100	99.964		100	100
ICEberg|346|ICEHinB|GenBank|FQ312006|87548..143543	100		100	100	100	100	100	100	100	100		100	100	100	100	100	100		100	100	100	100		100	100			100	100	100	100	100	100	100	100	100			100	99.955		100	100	100	100	99.964		100	100
ICEberg|343|ICEBmu17616-1|GenBank|AP009385|955215..1030340																																																	73.716
ICEberg|337|CMGI-2|GenBank|CP000352|1359263..1460900							75		74.043	75						74.043									75	75											72.414
ICEberg|334|ICEAdeK601-1|GenBank|CP002657|1657600..1709335							74.894		74.894	74.894						74.894									74.894	74.894											76.596												81.299
ICEberg|333|ICE(Tn4371)6071|GenBank|CP001339|1988584..2031125							76.882		76.882	76.882						76.882									76.882	76.882											77.419
ICEberg|332|ICE(Tn4371)6069|GenBank|CP000438|2678435..2721213							76.344		76.344	76.344						76.344									76.344	76.344											73.121
ICEberg|331|ICESpnH19A6-1|GenBank|CP000936|1302035..1322918								98.07						98.07										75.766					96.375
ICEberg|329|Tn6079|GenBank|GU951538|462..28872																								71.758					96.757
ICEberg|328|Tn6084|GenBank|HM243622|34197..56508																								84.615					97.856
ICEberg|327|ICEFal35896-1|GenBank|CP002390|1247077..1265062																								76.132					88.893
ICEberg|326|Tn6087|GenBank|HQ663849|1..21169																								75.62					95.269
ICEberg|325|Tn2010|GenBank|AB426620|1..26390								98.07						98.07										75.474					96.986
ICEberg|324|ICESpnTCH8341-1|GenBank|CP001993|2004999..2031388								98.07						98.07										75.474					97.024
ICEberg|324|ICESpnTCH8341-1|GenBank|CP001993|2004999..2031388																								84.112					94.694
ICEberg|322|ICESgal1|GenBank|FN597254|1738037..1787519																								75.691					96.719
ICEberg|321|Tn6003|GenBank|AM410044|1..25101								97.807						97.807										76.093					95.383
ICEberg|320|ICESpnTw19F14-1|GenBank|CP000921|1785161..1808701																								75.474					96.986
ICEberg|319|Tn6085a|GenBank|HM243621|6653..27441																								75.62					97.787
ICEberg|318|Tn6085b|GenBank|HM243623|12581..33370																								75.62					97.787
ICEberg|317|Tn2008|GenBank|CP001033|1259712..1327343								98.346						98.346
ICEberg|316|ICESpnCGSP14-1|GenBank|CP001033|159595..182718								98.333						98.333										75.912					96.757
ICEberg|315|ICESorUo5-1|GenBank|FR720602|1824518..1847810								98.333						98.333										75.912					98.627
ICEberg|314|ICECdiM68-1|GenBank|FN668375|334783..353473																								71.613					98.932
ICEberg|313|ICESsu98HAH33-1|GenBank|CP000408|887958..905988																								75.837					96.719
ICEberg|312|ICECloUPII95-1|GenBank|CP001850|538276..556307																								75.912					95.498
ICEberg|311|ICESsu05ZYH33-1|GenBank|CP000407|888251..906281																								75.837					96.719
ICEberg|310|ICESpsHKU1003-1|GenBank|CP002439|2195642..2213672																								75.837					100
ICEberg|309|ICESag2603VR-1|GenBank|AE009948|923465..941495																								75.837					100
ICEberg|308|ICESpaNUF1049|GenBank|AB468159|3016..21046																								75.837					100
ICEberg|307|Tn916(RST11)|GenBank|FN550102|1..18032																								75.837					100
ICEberg|306|Tn925|GenBank|AY855841|40068..58099																								75.766					99.962
ICEberg|305|ICESauST398-1|GenBank|AM990992|997771..1015802																								71.891					98.97
ICEberg|304|ICESga43143-1|GenBank|AP012053|1643376..1661407																								75.62					99.008
ICEberg|303|Tn916(pAM120)|GenBank|U49939|1344..19375																													98.97
ICEberg|288|SPI-7|GenBank|AL513382|4409574..4543073	100	84.547	100	100	99.608	90.897	100	100	100	100		99.59	99.87	100	97.305	100	90.909	100	90.323	91.355	100	99.091		99.79	100	93.377	98.4	98.828	100	100	98.828	98.828	98.828	99.474	100	100	100	100	98.828	100	100	100	98.828	98.828	98.828	100	89.935	98.828
ICEberg|235|PFGI-1|GenBank|CP000076|5378468..5493586	93.506	93.506	93.506	93.506	93.506	93.506	93.506	93.506	93.506	93.506	93.506	93.506	93.506	93.506	93.506	93.506	93.421	93.506	93.506	93.506	93.506	93.506	93.506	93.506	93.506	93.421	93.506	93.506	93.506	93.421	93.506	93.506	93.506	93.421	93.421	93.506	93.421	93.421	93.506	93.421	93.506	93.421	93.506	93.506	93.506	93.421	93.421	93.506	93.506
ICEberg|234|ICESsu(SC84)|GenBank|FM252031|872762..961926																								75.837					96.719
ICEberg|233|ICESsu(BM407)2|GenBank|FM252032|1005794..1086113								98.509						98.509										75.144					95.879
ICEberg|232|ICESsu(BM407)1|GenBank|FM252032|504649..580365																								71.93					98.741
ICEberg|230|ICESp23FST81|GenBank|FM211187|1207785..1288800																								75.766					96.452
ICEberg|224|Tn5801|GenBank|BA000017|436064..461681																								71.699					97.265
ICEberg|222|ICE-GI6|GenBank|AM902716|4417743..4576839																																				71.823		71.823
ICEberg|221|ICE-GI3|GenBank|AM902716|1493541..1595651																																							93.407
ICEberg|219|ICE-GI1|GenBank|AM902716|1083989..1339502																																				74.152		74.306											82.365
ICEberg|218|ICEAxyA8-1|GenBank|CP002287|1127770..1210913	88.761	83.394	83.394		91.555					91.555				90.794	83.394		83.394				89.697	83.394		87.029	91.555		83.394	83.394	91.555		83.394	83.394	83.394	87.189	91.555	83.394		92.126	90.11		75.138		83.394	83.394	83.394		76.243	83.394	83.394
ICEberg|203|ICE(Tn4371)6067|GenBank|CP000884|2949925..3016679														91.837													78.302	78.302	90.385		78.302	78.302	78.302	91.307	78.302			90.566	78.302				78.302	78.302	78.302	78.302		78.302	78.302
ICEberg|201|ICE(Tn4371)6042|GenBank|CP000744|3829571..3884857			99.375									99.375					99.375					99.375			99.375
ICEberg|183|2096-RD.2|GenBank|CP000261|1057904..1120305																								75					76.937
ICEberg|179|ICEPaePACS2-1|GenBank|AAQW01000001|896159..1003026
ICEberg|178|ICEPaeC3719-1|GenBank|NW_001999377|5416255..5494550
ICEberg|176|PAGI-5|GenBank|EF611301|1..99276		75.875	75.875	75.875	78.388	75.665	75.875	75.875	75.665	75.875		75.665	75.665	75.875	75.665	75.875	75.665	75.665	75.665	75.665	75.665	75.665	75.665	75.875	75.875	75.665		75.875	75.875		75.875	75.875	75.875	79.128		75.665		78.459	75.875				75.875	75.875	75.875			75.875	75.875
ICEberg|175|PAPI-1|GenBank|CP000438|5251440..5359392
ICEberg|174|PAGI-2|GenBank|AF440523|27286..132240	88.761	83.394	83.394		91.555					91.555				90.794	83.394		83.394				89.697	83.394		87.029	91.555		83.394	83.394	91.555		83.394	83.394	83.394	87.189	91.555	83.394		92.126	94.505				83.394	83.394	83.394			83.394	83.394
ICEberg|173|pKLC102|GenBank|AY257538|1..103532
ICEberg|166|ICE-KKS|GenBank|AB546270|1..61807					78.74		74.468	79.528	74.468	74.468				79.528		74.468		79.528						79.528	74.468	74.468											74.018	79.528											81.299
ICEberg|133|ICEMloMAF-1|GenBank|BA000012|4643427..5255769		76.067	76.114		75.205	76.114	76.067			76.067	75.446	76.067	76.114		76.067	76.114	76.067			76.114	75.428	76.114	75.428		76.114	75.446	75.446	75.354	75.354		75.354	75.354	75.354	75.521	75.595	75.509	75.595	75.354	75.354	75.595	75.446		75.354	75.354	75.354		75.595	75.354	75.354
ICEberg|132|ICEEcoUMN026-1|GenBank|CU928163|2277431..2343162	98.594	99.558	99.561	99.402	100	99.561	99.583	99.583	99.408	99.561		99.554	99.583	100	99.583	99.583	99.561	99.476	99.479	100	71.852	99.561	71.898	99.479	99.558	99.57	72.55		82.301	99.086					99.249	99.5	99.418			82.677		99.167				98.909
ICEberg|131|ICEDzeEch1591-1|GenBank|CP001655|1679168..1733032	100	100	100	100	100	100	100	100	100	100	100	100	100	100	100	100	100	100	100	100	100	100	100	100	100	100	100	100	100	100	100	100	100	100	100	100	100	100	100	100	100	100	100	100	100	100	100	100	100
ICEberg|130|ICECkoBAA-1|GenBank|CP000822|816173..919555	98.008	98.68	98.683	100	98.709	98.683	98.677	99.028	99.95	98.683	94.805	98.677	98.677	98.76	98.683	98.677	98.683	98.76	100	99.068	72	98.683	72.048	98.974	98.68	99.784	96.237	87.162	94.828	97.849	87.162	87.372	87.162	94.805	94.805	94.828	94.805	97.143	87.372	94.805	94.805	97.849	87.372	87.372	87.372	94.767	94.805	87.372	87.372
ICEberg|129|ICEEcoED1a-1|GenBank|CU928162|2164157..2222338	93.976	99.125	99.128	98.966	99.148	99.128	99.122	99.167	98.969	99.128		99.122	99.122	99.057	99.128	99.122	99.128	99.057	99.047	98.906	86.154	99.128	72.302	99.145	99.125	99.285	72.924		89.362						82.156	86.154										80.93
ICEberg|128|ICEDdaEch586-1|GenBank|CP001836|2972027..3023093				82.716					82.716										83.019								76.406		83.103						82.759
ICEberg|127|ICEKpn342-1|GenBank|CP000964|1810666..1880895	85.214	96.364	96.364	85.486	85.486	96.364	96.364	85.486	85.486	96.364		96.364	96.364	85.486	96.364	96.364	96.364	85.486	85.507	96.364	83.168	96.364	83.168	85.486	96.364			74.564	96.364		74.564	74.564	74.564		83.056				74.564	98.182	94.643		74.564	74.564	74.564			74.564	74.564
ICEberg|126|ICEKp1|GenBank|AP006725|3395836..3471770	99.648	99.389	99.648	100	99.418	99.392	99.385	99.648	99.27	99.392	91.153	99.648	99.559	99.648	99.392	99.385	99.392	99.307	99.559	99.296	99.648	99.392	72.006	99.648	99.389	99.483	93.814		81.579						99.648		99.648	99.647		99.213	96.61	99.31
ICEberg|115|ICESe3|GenBank|FN298495|28577..133063	100	100	100	100	100	100			93.563	81.471	86.458		82.4	100	100	82.4		100	93.333	82.4	81.636	82.4	81.189		86.458	100	100	100	100	100	100	100	100	100	100	100	100	100	100	100	100	100	100	100	100	100	100	100	100
ICEberg|114|ICESb2|GenBank|FN669609|564..84432	100	100	100	100	100	100	100	100	100	100	100	100	100	100	100	100	100	100	100	100	100	100	100	100	100	100	100	100	100	100	100	100	100	100	100	100	100	100	100	100	100	100	100	100	100	100	100	100	100
ICEberg|113|ICESb1|GenBank|FN298494|1785..111202	100	100	100	100	100	100	100	100	100	100	100	100	100	100	100	100	100	100	100	100	100	100	100	100	100	100	100	100	100	100	100	100	100	100	100	100	100	100	100	100	100	100	100	100	100	100	100	100	100
ICEberg|112|ICEYe1|GenBank|FN298493|16910..137431	100	100	100	98.113	98.113	100	100	98.113	98.113	100	100	100	100	98.113	100	100	100	98.113	98.113	100	98.113	100	98.113	98.113	100	100	100	100	100	100	100	100	100	100	100	100	100	100	100	100	98.113	100	100	100	100	100	100	100	100
ICEberg|103|Tn5397|GenBank|AM180355|585384..606040																								85.088					90.352
ICEberg|88|ICESpn11876|GenBank|FR671404|1..71516								97.811						97.811										83.178					99.634
ICEberg|87|ICESpn9409|GenBank|FR671418|1..22765								97.636						97.636										75.766					96.452
ICEberg|86|ICESpn11928|GenBank|FR671417|1..22793								98.333						98.333										75.766					96.833
ICEberg|85|ICESpn11930-2|GenBank|FR671416|1..25645								98.509						98.509										75.766					97.024
ICEberg|84|ICESpn11930|GenBank|FR671403|1..73716								98.509						98.509										75.766					97.024
ICEberg|83|ICESpn23771|GenBank|FR671415|1..25880								98.07						98.07										75.691					97.215
ICEberg|82|ICESpnH034800032|GenBank|FR671414|1..20370								98.07						98.07										71.758					96.719
ICEberg|81|ICESpnMalM6|GenBank|FR671413|1..23032																								75.766					97.1
ICEberg|74|ICEEcIHE3034-1|GenBank|AM229678|292..54752	94.372	81.581	93.939	100	93.665	81.581	81.581	87.395	99.938	81.581	94.372	81.581	81.581	87.395	81.581	81.581	81.581	87.395	100	94.215	72.85	81.581	72.85	87.395	81.581	99.816	95.699	87.162	94.397	97.849	87.162	87.372	87.162	94.372	94.372	94.397	94.372	97.143	87.372	94.372	94.372	97.849	87.372	87.372	87.372	94.186	94.372	87.372	87.372
ICEberg|71|ICEEc2|GenBank|GU725392|77..93971	99.423	99.595	99.53	99.941	97.63	99.595	99.53	98.613	99.589	99.53	97.63	99.808	99.595	98.532	99.595	99.53	99.595	98.78	99.942	99.53	97.283	99.53	97.283	98.613	99.53	97.63	97.572	97.514	99.328	97.688	97.514	97.514	100	97.919	97.919	99.419	97.919	99.323	97.514	97.827	98.421	97.688	97.514	97.514	97.514	97.63	97.827	97.514	97.514
ICEberg|70|ICEEc1|GenBank|AY233333|1..38927		99.698	99.698	99.741	99.914	99.698	99.655	99.784	99.784	99.698		99.655	99.698	99.784	99.698	99.698	99.698	99.784	99.784	99.121		99.698		99.825	99.655	99.851	94.643		94.643	100					77.64							100					94.643
ICEberg|67|Tn6000(EfcTn1)|GenBank|FN555436|1..33262																													78.916
ICEberg|66|CTnscr94|GenBank|FN298496|11966..126312	94.521		90.649	100	93.262	90.84	100	100	89.87	90.779		90.649	100	93.651	90.779	90.779	90.828	91.039	90.779	91.039	90.909	90.649		92.963	90.779		90.649	88.86	90.767	90.909	88.86	88.86	88.86	100	92.079	98.551	90.103	89.6	88.86	90.791	89.754	90.909	88.86	88.86	88.86	100	94.977	88.86
ICEberg|64|CTnBST|GenBank|AY345595|1..100903				100	100		99.16	100	99.494				100	99.419	96.273	99.16		99.088		96.273				87.209		99.097				100							99.051			99.661	100	100	99.173			89.391
ICEberg|62|CTn6002|GenBank|AY898750|1..20880								98.07						98.07										71.778					96.643
ICEberg|61|ICEHin86-1|GenBank|CP000057|92259..148366	100		100	100	100	100	100	100	100	100		100	100	100	100	100	100		100	100	100	100		100	100			100	100	100	100	100	100	100	100	100			100	99.955		100	100	100	100	99.964		100	100
ICEberg|60|ICEHin1056|GenBank|AJ627386|1..59393	100		93.333	100	100	100	100	100	100	100			100	100	100	100		100	100	100	100	93.333		100	100	100			100	100				100	100	100	100			100	100	100	100			92.126
ICEberg|56|ICEclc(B13)|GenBank|AJ617740|60..102843																																							93.407
ICEberg|55|ICEAciJS42-1|GenBank|CP000539|1287924..1407821	88.761	83.394	83.394		91.555					91.555				90.794	83.394		83.394				89.697	83.394		87.029	91.555		83.394	83.394	91.555		83.394	83.394	83.394	87.189	91.555	83.394		92.126	94.505		82.609		83.394	83.394	83.394		70.864	83.394	83.394
ICEberg|53|ICEHaeULPAs1-1|GenBank|CU207211|1978021..2066138	78.206										78.117										78.296		78.296			78.027	78.027	78.027	78.027	78.206	78.027	78.027	78.027	78.027	78.386	78.027	81.633	78.117	78.027	81.633	78.117	78.206	78.027	78.027	78.027	78.206	78.386	78.027	78.027
ICEberg|52|ICEPaeLESB58-1|GenBank|FM209186|2796710..2907811	97.5	97.5	97.5	97.5	97.5	97.5	97.5	97.5	97.5	97.5	97.5	97.5	97.5	97.5	97.5	97.5	97.5	97.5	97.5	97.5	97.5	97.5	97.5	97.5	97.5	97.5	97.5	97.5	97.5	97.5	97.5	97.5	97.5	97.5	97.5	97.5	97.5	97.5	97.5	97.5	97.5	97.5	97.5	97.5	97.5	97.5	97.5	97.5	97.5
ICEberg|50|ICEXcaVe85-1|GenBank|AM039952|2631723..2740954	99.663	100	100	100	100	100	100	100	97.273	99.663				99.887		100	100			100	99.663			100	100	100		100	99.663		100	100	100	100	99.663	98.954		97.273	100	100	100	100	100	100	100	100	99.663	100	100
ICEberg|49|ICECmeCH34-1|GenBank|CP000352|2508632..2618212	88.761	83.394	83.394		91.555					91.555				90.794	83.394		83.394				89.697	83.394		87.029	91.555		83.394	83.394	91.555		83.394	83.394	83.394	87.189	91.555	83.394		92.126	94.505				83.394	83.394	83.394			83.394	83.394
ICEberg|48|ICEBxeLB400-1|GenBank|CP000270|3559420..3682252																																							93.407
ICEberg|47|Tn5251(partofTn5253)|GenBank|FJ711160|1..18033																								75.474					96.986
ICEberg|46|Tn4371|GenBank|AJ536756|1..54657	73.303	73.085	73.085		72.983	73.085	73.085	73.187		73.085	73.15	73.085	73.085	73.187	73.085	73.085	73.085	73.187			72.894	73.085	72.894	73.187	73.085	73.252	73.173	73.15	73.303	73.228	73.15	73.15	73.15	73.252	73.303	73.201	73.303	73.201	73.15	73.303	73.15	73.228	73.15	73.15	73.15	73.303	73.303	73.15	73.15
ICEberg|45|Tn916|GenBank|U09422|1..18032																													98.97
ICEberg|44|SXT(MO10)|GenBank|AY055428|1..99483	100				100		99.897	99.897		100						99.897				99.897	100		100		100	100		100	100		100	100	100	100	100	100			100	100	99.442	99.663	100	100	100	100	100	100	100
ICEberg|43|R391|GenBank|AY090559|1..88532	100	100	100	100	100	100	80	100		100	100	100	100	100	100	100	100	84.607	99.146	100	100	100	99.635	100	100	98.808	83.482	100	100	84.013	100	100	100	100	100	100	100	99.635	100	100		84.013	100	100	100	100	99.634	100	100
ICEberg|40|ICEPmiUSA1|GenBank|AM942759|2649499..2730130																					94.146								94.146							94.146
ICEberg|39|ICESpuPO1|GenBank|CP000503|1224492..1335682																					95.122								95.122							95.122
ICEberg|38|ICEPdaSpa1|GenBank|AJ870986|1..102985	100			100	100		99.16	100	99.661	100			100	96.273	96.273	99.16		99.088		96.273	100		99.928		100	99.669		100	100	100	100	100	100	100	100	100	99.055		100	100	100	100	100	100	100	100	100	100	100
ICEberg|37|ICEPalBan1|GenBank|GQ463139|1..96676	100				100		99.897	99.897		100						99.897				99.897	100		100		100	99.719		100	100		100	100	100	100	100	100		99.656	100	100	99.442	99.663	100	100	100	100	100	100	100
ICEberg|36|ICEVflInd1|GenBank|GQ463144|1..114195	100	78.67	78.67	78.44	100	78.67	99.829	99.829	78.899	100	78.211	78.67	78.67	78.44	78.67	99.829	78.67	78.44	78.44	99.829	100	78.67	100	78.44	100	100	77.982	100	100	84.375	100	100	100	100	100	100	78.161	78.211	100	100	99.386	99.606	100	100	100	100	100	100	100
ICEberg|23|ICEVchMex1|GenBank|GQ463143|1..83194																					95.61		75.963						95.61							95.61
[truncated: 113 more columns]

## Sheet: Table S10 color
Isolate	ESBL-0001	ESBL_0005	ESBL_0006	ESBL_0009	ESBL_0015	ESBL_0016	ESBL_0020	ESBL_0024	ESBL_0028	ESBL_0031	ESBL_0033	ESBL_0036	ESBL_0041	ESBL-0042	ESBL-0043	ESBL_0046	ESBL_0051	ESBL_0052	ESBL_0056	ESBL_0061	ESBL_0066	ESBL_0070	ESBL_0075	ESBL_0076	ESBL_0078	EC-N-FC095-28APR14-0008F	EC-S-FC602-12MAY14-0114J	EC-A-FC604-20OCT14-0216J	EC-S-FC025-24NOV14-0255J	EC-V-FC115-12NOV14-0249J	EC-A-FC201-09DEC14-0275J	EC-A-FC304-09DEC14-0279J	EC-N-FC126-28OCT14-0230J	EC-V-FC018-27JAN15-0329J	EC-N-FC134-24FEB15-0379J	EC-V-FC030-30MAR15-0404J	EC-A-FC504-13APR15-0430J	EC-S-FC025-42135-0453J	EC-A-FC103-08JUN15-0490J	EC-V-FC089-14JUL14-0125J	EC-S-FC066-20JAN15-0315J	EC-V-FC030-23SEP14-0187J	EC-A-FC208-08JUN15-0495J	EC-N-FC131-22JUN15-0523J	EC-S-FC200-20JUL15-0550J	EC-S-FC204-20JUL15-0551J	EC-A-FC606-10AUG15-0577J	EC-N-FC124-17AUG15-0591J	EC-S-FC404-14SEP15-0608J
Enivironment	Human clinical	Human clinical	Human clinical	Human clinical	Human clinical	Human clinical	Human clinical	Human clinical	Human clinical	Human clinical	Human clinical	Human clinical	Human clinical	Human clinical	Human clinical	Human clinical	Human clinical	Human clinical	Human clinical	Human clinical	Human clinical	Human clinical	Human clinical	Human clinical	Human clinical	Cattle feces	Cattle feces	Cattle feces	Cattle feces	Cattle feces	Cattle feces	Cattle feces	Cattle feces	Cattle feces	Cattle feces	Cattle feces	Cattle feces	Cattle feces	Cattle feces	Cattle feces	Cattle feces	Cattle feces	Cattle feces	Cattle feces	Cattle feces	Cattle feces	Cattle feces	Cattle feces	Cattle feces
Source
ICEberg|22|ICEVchInd5|GenBank|GQ463142|1..97952	100				100		99.863	99.863		100						99.863				99.863	100		100		100	99.668		100	100		100	100	100	100	100	100		99.656	100	100	99.386	99.606	100	100	100	100	100	100	100
ICEberg|21|ICEVchInd4|GenBank|GQ463141|1..95326	100				100		99.897	99.897		100						99.897				99.897	100		100		100	99.719		100	100		100	100	100	100	100	100			100	100	99.442	99.663	100	100	100	100	100	100	100
ICEberg|16|ICEVchBan9|GenBank|CP001485|2958347..3066049	100	100	99.955		100	99.911	100	100		100	100	77.807	77.72		100	100	100			100	100	100	100		100	100	99.955	100	100	77.873	100	100	100	100	100	100		100	100	100	100	100	100	100	100	100	100	100	100
ICEberg|12|ICEVchBan5|GenBank|GQ463140|1..102122	100				100		99.863	99.863		100						99.863				99.863	100		100		100	99.668		100	100		100	100	100	100	100	100		99.656	100	100	99.386	99.606	100	100	100	100	100	100	100
ICEberg|1071|ICEVpaCan1|GenBank|CP028481|2625296..2706787																					97.143								97.143							97.143
ICEberg|1099|ICEMoSym(WSM2075)-alpha|GenBank|NC_015675|6234721..6679938		70.243	70.097			70.243	70.097	70.648		70.097	70.909	70.243	70.243	70.648	70.243	70.243	70.243	70.485		70.243	70.825	70.097	71.018	70.648	70.097	70.543		70.505			70.505	70.505	70.505			70.909		70.707	70.505		70.505		70.505	70.505	70.505			70.505	70.505
ICEberg|1098|ICEMlSym(NZP2037)-alpha|GenBank|CP016079|6351798..6880279		75.092	75.092		75.905	75.092	75.092			75.092	75.938	75.092	75.092		75.092	75.092	75.092			75.092	75.831	75.092	75.831		75.092	75.938	75.938	75.92	75.92		75.92	75.92	75.92	75.994	76.012	76.057	76.012	75.92	75.92	76.012	75.938		75.92	75.92	75.92		76.012	75.92	75.92
ICEberg|1097|ICEMcSym(1284)-alpha|GenBank|CP015064|858217..1335305
ICEberg|1096|ICEMcSym(1271)-alpha|GenBank|NC_014923|5680050..6125270		70.243	70.097			70.243	70.097	70.648		70.097	70.909	70.243	70.243	70.648	70.243	70.243	70.243	70.485		70.243	70.825	70.097	71.018	70.648	70.097	70.543		70.505			70.505	70.505	70.505			70.909		70.707	70.505		70.505		70.505	70.505	70.505			70.505	70.505
ICEberg|1095|ICEMaSym(WSM2073)-alpha|GenBank|NC_019973|5609010..6054227		70.243	70.097			70.243	70.097	70.648		70.097	70.909	70.243	70.243	70.648	70.243	70.243	70.243	70.485		70.243	70.825	70.097	71.018	70.648	70.097	70.543		70.505			70.505	70.505	70.505			70.909		70.707	70.505		70.505		70.505	70.505	70.505			70.505	70.505
ICEberg|960|ICEApl1|GenBank|KU551309|27..56176				99.985	100		99.89	100	99.959				100	100	100	100		100		100				95.455		100				100							99.971			100	100	100	100			92.126
ICEberg|439|ICESp2905|GenBank|FR691055|1659..67233																								75.252					76.958
ICEberg|15|ICEVchBan8|GenBank|JQ345361|1..103382	90.909	90.909	90.909	90.909	91.919	90.909	90.909	90.909	92.391	90.909	90.909	90.909	90.909	90.909	90.909	90.909	90.909	90.909	91.753	90.909	91.089	90.909	91.089	90.909	90.909	92.391	90.909	90.909	91.753	91.176	90.909	90.909	90.909	91.176	90.909	90.909	90.909	90.909	90.909	90.909	90.909	91.176	90.909	90.909	90.909	90.909	90.909	90.909	90.909
ICEberg|467|HAI2|GenBank|BX950851|590755..688630	97.872	97.872	97.826	97.826	97.872	97.872	97.872	97.872	97.872	97.872	97.917	97.872	97.826	97.872	97.826	97.826	97.826	97.872	97.872	97.872	97.872	97.872	97.959	97.872	97.872	97.872	97.917	97.959	97.917	97.917	97.959	97.959	97.917	97.917	97.959	97.959	97.959	97.959	97.959	97.959	97.917	97.917	97.959	97.959	97.959	97.959	97.872	97.959	97.917
ICEberg|466|ICEPluTTO1-1|GenBank|BX470251|1210804..1351870																												77.449			77.086	77.345	77.345						77.335		91.845		77.345	77.086	77.086			77.345	77.086
ICEberg|465|ICECroICC168-1|GenBank|FN543502|3517032..3557474	100	100	100	100	100	100	100	100	100	100	100	100	100	100	100	100	100	100	100	100	100	100	100	100	100	100	100	100	100	100	100	100	100	100	100	100	100	100	100	100	100	100	100	100	100	100	100	100	100
ICEberg|464|ICESe4|GenBank|FR686852|27..96133	99.355	94.516	100	100	98.857	98.851	100	98.851	97.638	100	99.355	98.851	100	98.857	100	100	98.851	98.413	100	100	98.851	100	99.304	98.857	100	94.231	99.355		98.857	99.771				100	98.851	98.851	78.621	97.003	73.258	100	99.355	99.771	78.146		78.472		98.286		78.472
ICEberg|462|SPI-7RKS4594|GenBank|CP000857|4496711..4578602		84.547	84.547		83.664	84.547	84.547	83.664	83.444	84.547		84.547	84.547	83.664	84.547	84.547	84.547			84.547		84.547			84.547		84.547										83.664
ICEberg|460|ICEValPor1|GenBank|HE577623|1..16343
ICEberg|455|ICEVspSpa1|GenBank|HE577630|1..25670	100				100					100											100		99.928		100	99.669		100	100		100	100	100	100	100	100			100	100			100	100	100	100	100	100	100
ICEberg|447|ICEValSpa1|GenBank|HE646882|1..26960																					94.146								94.146							94.146
ICEberg|446|ICEVspPor3|GenBank|HE646881|1..27793	100				100					100								76.163			100			76.163	100			100	100		100	100	100	100	100	100			100	100			100	100	100	100	100	100	100
ICEberg|445|ICESsu32457|GenBank|FR823304|1..54879								100						100										81.699					77.246
ICEberg|440|ICEPmu1|GenBank|CP003022|273284..355497	100	100	100	100	100	100	100	100	96.154	100	100	100	100	100	100	100	100		99.147	100	100	100	100	100	100	100		100	100		100	100	100	100	100	100	100	99.878	100	100	99.664	99.72	100	100	100	100	100	100	100
ICEberg|987|ICEMh1|GenBank|CP005383|2128248..2190602	99.686				99.7		99.6	99.6		99.8						99.6		97.71		99.6	99.7		99.908	97.71	99.8	99.817		99.8	99.7		99.8	99.8	99.8	100	99.7	98.747			99.8	100	99.776	99.832	99.8	99.8	99.8	99.8	99.8	99.8	99.8
ICEberg|976|ICEKkKWG1|GenBank|LN869922|850916..923591	100			100	100	100	100	100	100	100			100	100	100	100		100	100	100	100		100	100	100	100		100	100	100	100	100	100	100	100	100	99.928		100	100	100	100	100	100	100	100	100	100	100
ICEberg|975|ICEKd33394|GenBank|AEWV01000015|21034..68111
ICEberg|969|ICEEcUMNK88|GenBank|CP002729|4888719..4951420	95.9	96.489	96.93	99.375	100	96.489	99.16	99.067	98.907	96.489	95.9	96.489	96.732	96.273	96.732	99.16	96.489	99.213	96.429	96.273	95.322	96.952		95.057	96.489	100	95.322		94.828	100				96.97	94.828	97.177	100	99.847		99.07	100	100	98.58			89.391	95.402
ICEberg|963|ICEAspMex1|GenBank|CP018023|1253680..1337537																					94.634								94.634							94.634
ICEberg|961|ICEApl2|GenBank|MF187965|1..92660	100				99.971		99.897	99.897		100						99.897				99.897	99.971		100		100	99.719		100	99.971		100	100	100	100	99.971	100		83.607	100	100	99.442	99.663	100	100	100	100	100	100	100
ICEberg|959|ICEAmeAeS1|GenBank|NC_023045|1200475..1289582	100																				94.634							100	94.634		100	100	100	100	100	100			100	100			100	100	100	100	100	100	100
ICEberg|958|ICEAmeAS2|GenBank|NC_021714|1268049..1378509																					96.098								96.098							96.098
ICEberg|957|ICEAmeAS1|GenBank|NC_019393|1271627..1383296																					96.098								96.098							96.098
ICEberg|956|ICEAmaAnS1|GenBank|NZ_CP014323|1261260..1375632																					96.098								96.098							96.098
ICEberg|947|ICEAca(SM).2|GenBank|NC_015850|1111830..1307980
ICEberg|945|ICE6441|GenBank|MF168946|1..88502	95.745	97.619	97.619	97.619	100	97.619	97.619	97.619	95.745	100	95.745	95.745	94	95.745	95.745	97.619	97.619	95.745	95.745	97.619	100	94	95.745	97.619	100	94	94	95.745	100	94	95.745	95.745	94	94	100	95.745	95.745	95.745	95.745	95.745	94	94	95.745	95.745	95.745	94	94	95.745	94
ICEberg|944|ICE6440|GenBank|MF168944|1..83339	86.667	100	100	100	100	100	100	100	100	100	86.667	100	85.897	99.887	86.667	100	100	86.667	86.667	100	100	100	86.667	100	100	85.897	85.897	100	100	85.897	100	100	100	100	100	99.653	86.667	100	100	100	85.897	85.897	100	100	100	100	85.897	100	100
ICEberg|864|Tn6224|GenBank|CP007650|194..17209																								71.884					98.703
ICEberg|862|Tn6198|GenBank|JX120102|1..21322																								71.891					98.97
ICEberg|861|Tn6194-like|GenBank|HG475346|1..28014								99.535						99.535
ICEberg|860|Tn6194[CTnCD11]|GenBank|FN665654|3131167..3139326								99.535						99.535
ICEberg|841|ICESsuZJ20091101-2|GenBank|KX077883|875..113637																								75.287					76.674
ICEberg|840|ICESsuZJ20091101-1|GenBank|KX077882|347..69723								99.652						99.652										75.287					76.902
ICEberg|836|ICESsuLP081102|GenBank|KX077885|875..65389								99.652						99.652										75.144					76.583
ICEberg|835|ICESsuJH1308-2|GenBank|KX077884|352..76028																													95.689
ICEberg|834|ICESsuJH1308-1|GenBank|KX077886|613..79872								97.895						97.895															78.916
ICEberg|833|ICESsuJH1301|GenBank|KX077886|875..82523								97.895						97.895															78.916
ICEberg|829|ICESsu05SC260|GenBank|KX077888|875..89748																								75.837					96.719
ICEberg|824|ICESpST344-2|GenBank|CP007593|975688..987349																								75.474					96.337
ICEberg|822|ICESpnSPN8332|GenBank|HG799498|1..14353								98.161						98.161
ICEberg|821|ICESpnDCC1902|GenBank|HG799491|1..70658								98.07						98.07										71.732					99.466
ICEberg|820|ICESpnDCC1738|GenBank|HG799492|1..67809																								71.732					99.466
ICEberg|819|ICESpnDCC1524|GenBank|HG799493|1..58942								97.982						97.982										75.691					97.215
ICEberg|817|ICESpn6BST273|GenBank|HG799495|1..76642								98.333						98.333										75.691					97.215
ICEberg|816|ICESpn529IQ|GenBank|HG965092|1..59466																													98.265
ICEberg|815|ICESpn22664|GenBank|HG799489|1..61429								98.509						98.509										75.766					99.046
ICEberg|812|ICESp1116|GenBank|HE802677|1..49160								97.498						97.498															92.263
ICEberg|791|ICESag37|GenBank|CP019978|629058..702486								98.333						98.333										84.536					76.674
ICEberg|772|ICE-emm12|GenBank|AFRY01000001|883657..818690								98.07						98.07										75.912					98.932
ICEberg|671|ICE_COH1_guaA|GenBank|AAJR01000021|14055..34289																								71.699					97.265
ICEberg|642|CMGE(YY060816)|GenBank|KX077898|1320..127076								99.406						99.406										75.431					76.811
ICEberg|641|CMGE(TZ080501)|GenBank|KX077897|1321..127099								99.406						99.406										75.431					76.811
ICEberg|472|AICEScatt35120|GenBank|NC_017586|3758038..3741429	84.932	84.932	84.211	84.932	84.211	84.211	84.211	84.211	84.932	84.211	84.932	84.211	84.211	84.211	84.211	84.211	84.932	84.932	84.932	84.211	84.211	84.211	84.932	84.211	84.211	84.211	84.932	84.211	84.932	84.932	84.932	84.211	84.932	84.932	84.932	84.211	84.932	84.932	84.932	84.211	84.932	84.932	84.211	84.932	84.932	84.932	84.932	84.932	84.211
ICEberg|1085|Pac_ICE3_cl|GenBank|KC148188|1..100782																												84.158			84.158	84.694	84.694						84.694				84.694	84.694	84.694			84.694	84.694
ICEberg|1084|Pac_ICE2_it|GenBank|KC148186|1..108802																												86.139			86.139	86.139	86.139						86.139				86.139	86.139	86.139			86.139	86.139
ICEberg|1083|Pac_ICE2_cn|GenBank|KC148187|1..108802																												86.139			86.139	86.139	86.139						86.139				86.139	86.139	86.139			86.139	86.139
ICEberg|1069|ICEVchNig1|GenBank|KC886258|528..97570	100				100		99.863	99.863		100						99.863				99.863	100		100		100	99.668		100	100		100	100	100	100	100	100		99.656	100	100	99.386	99.606	100	100	100	100	100	100	100
ICEberg|1068|ICEVchNep1|GenBank|KC886257|528..97877	100				100		99.863	99.863		100						99.863				99.863	100		100		100	99.668		100	100		100	100	100	100	100	100		99.656	100	100	99.386	99.606	100	100	100	100	100	100	100
ICEberg|1065|ICEVchHai2|GenBank|AJRO01000008|45958..128752																					94.634								94.634							94.634
ICEberg|1064|ICEVchChnAHV1003|GenBank|KT151663|1..101856	100	92.903	99.942	100	100	99.942	99.942	99.942		100				99.684	92.903	99.942	99.942			99.942	100	92.903	100	100	100	99.719	91.636	100	100		100	100	100	100	100	100		99.656	100	100	99.442	99.663	100	100	100	100	100	100	100
ICEberg|1063|ICEVchCHN956|GenBank|KT151655|1..109322	100	99.738	99.738	91.667	100	99.7	99.787	99.787		100	100			100	99.738	99.787	99.738			99.787	100	99.738	100	93.333	100	99.944	99.738	100	100		100	100	100	100	100	100		99.738	100	100	99.944	99.888	100	100	100	100	100	100	100
ICEberg|1059|ICEVchCHN4210|GenBank|KT151662|1..110349	100	99.738	99.738	91.667	100	99.7	99.894	99.894		100	100			100	99.738	99.894	99.738			99.894	100	99.738	100	93.333	100	99.944	99.738	100	100		100	100	100	100	100	100		99.738	100	100	99.944	99.888	100	100	100	100	100	100	100
ICEberg|1056|ICEVchCHN2605|GenBank|KT151661|1..98458	100				100		99.829	99.829		100						99.829				99.829	100		100		100	99.668		100	100		100	100	100	100	100	100			100	100	99.497	99.719	100	100	100	100	100	100	100
ICEberg|1055|ICEVchChn2255|GenBank|KT151660|1..92592	100				100		99.897	99.897		100						99.897				99.897	100		100		100	99.719		100	100		100	100	100	100	100	100		99.656	100	100	99.442	99.663	100	100	100	100	100	100	100
ICEberg|1053|ICEVchCHN1944|GenBank|KT151659|1..100703	100				100		99.829	99.829		100						99.829				99.829	100		100		100	99.668		100	100		100	100	100	100	100	100			100	100	99.497	99.719	100	100	100	100	100	100	100
ICEberg|1052|ICEVchCHN1909|GenBank|KT151658|1..108995	100				100		99.829	99.829		100						99.829				99.829	100		100		100	99.668		100	100		100	100	100	100	100	100			100	100	99.497	99.719	100	100	100	100	100	100	100
ICEberg|1051|ICEVchCHN1627|GenBank|KT151657|1..102413	100	99.738	99.738	91.667	100	99.7	99.787	99.787		100	100			100	99.738	99.787	99.738			99.787	100	99.738	100	93.333	100	99.944	99.738	100	100		100	100	100	100	100	100		99.738	100	100	99.944	99.888	100	100	100	100	100	100	100
ICEberg|1050|ICEVchCHN1605|GenBank|KT151656|1..98419	100				100		99.829	99.829		100						99.829				99.829	100		100		100	99.668		100	100		100	100	100	100	100	100			100	100	99.497	99.719	100	100	100	100	100	100	100
ICEberg|1049|ICEVchCHN143|GenBank|KT151654|1..98459	100				100		99.829	99.829		100						99.829				99.829	100		100		100	99.668		100	100		100	100	100	100	100	100			100	100	99.497	99.719	100	100	100	100	100	100	100
ICEberg|1046|ICEValHN492|GenBank|KT072769|1..106164				97.917	97.703		97.015	97.917	97.375				95.652	95.652	95.652	97.015		97.796	78.704	95.652						97.065				97.703							96.883			97.453	97.395	97.703	97.141			89.014
ICEberg|1045|ICEValHN437|GenBank|KT072771|1..94290	90.722	90.722	90.722	90.722	91.398	90	90.722	90.722	92.045	90.722	90.722	90.722	90	90	90.722	90.722	90	90.722	100	90	92.593	90.722	90.291	90.722	90.722	92.045	90.722	90.722	92.593	91.089	90.722	90.722	90.722	91.089	90.722	92.593	90.722	90.722	90.722	90.722	90	91.089	90.722	90.722	90.722	90.722	90	90.722	90.722
ICEberg|1044|ICEValHN396|GenBank|KT072770|1..86687	91.753	91.753	91.753	91.753	92.473	91	91.753	91.753	93.182	91.753	91.753	91.753	91	91	91.753	91.753	91	91.753	93.182	91	95.213	91.753	91.262	91.753	91.753	93.182	91.753	91.753	95.213	92.079	91.753	91.753	91.753	92.079	91.753	95.213	91.753	91.753	91.753	91.753	91	92.079	91.753	91.753	91.753	91.753	91	91.753	91.753
ICEberg|1043|ICEValE0601|GenBank|KT072768|1..106165				97.917	97.703		97.015	97.917	97.375				95.652	95.652	95.652	97.015		97.796	78.704	95.652						97.065				97.703							96.883			97.453	97.395	97.703	97.141			89.014
ICEberg|1041|ICEValA056-2|GenBank|KR231689|1..103826	91.753	91.753	91.753	91.753	92.473	91	91.753	91.753	93.182	91.753	91.753	91.753	91	91	91.753	91.753	91	91.753	93.182	91	92.857	91.753	91.262	91.753	91.753	93.182	91.753	91.753	93.182	92.079	91.753	91.753	91.753	92.079	91.753	92.857	91.753	91.753	91.753	91.753	91	92.079	91.753	91.753	91.753	91.753	91	91.753	91.753
ICEberg|1040|ICEValA056-1|GenBank|KR231688|1..89004	100				99.941		99.863	99.863		99.971						99.863				99.863	99.941		100		99.971	99.719		100	99.941		100	100	100	100	99.942	100			100	100	99.442	99.663	100	100	100	100	100	100	100
ICEberg|1039|ICE(Tn4371)6061|GenBank|KP299160|1..43841								94.872						95.425
ICEberg|1035|ICEPvuCHN2213|GenBank|KX243403|1..94340	100				100		99.829	99.829		100						99.829				99.829	100		100		100	99.668		100	100		100	100	100	100	100	100			100	100	99.497	99.719	100	100	100	100	100	100	100
ICEberg|1033|ICEPmiCHN905|GenBank|KX243412|1..94956	100		100		100	100	100	100		100	97.101	100		100	100	100	100			100	100	100	100	100	100	99.668		100	100		100	100	100	100	100	100	100	100	100	100	99.386	99.606	100	100	100	100	100	100	100
ICEberg|1032|ICEPmiCHN904|GenBank|KX243411|1..94942	100		100		100	100	100	100		100	97.101	100		100	100	100	100			100	100	100	100	100	100	99.668		100	100		100	100	100	100	100	100	100	100	100	100	99.386	99.606	100	100	100	100	100	100	100
ICEberg|1031|ICEPmiCHN903|GenBank|KX243410|1..89644	100				100		99.829	99.829		100						99.829				99.829	100		100		100	99.668		100	100		100	100	100	100	100	100			100	100	99.497	99.719	100	100	100	100	100	100	100
ICEberg|1030|ICEPmiCHN902|GenBank|KX243409|1..89096	100				100		99.825	99.825		100						99.825				99.825	100		100		100	99.668		100	100		100	100	100	100	100	100			100	100	99.497	99.719	100	100	100	100	100	100	100
ICEberg|1029|ICEPmiCHN901|GenBank|KX243408|1..89493	100				100		99.824	99.824		100						99.824				99.824	100		100		100	99.668		100	100		100	100	100	100	100	100			100	100	99.497	99.719	100	100	100	100	100	100	100
ICEberg|1028|ICEPmiChn4|GenBank|KY437728|1..90566	100				100		99.726	99.726		100						99.726				99.726	100		100		100	99.668		100	100		100	100	100	100	100	100			100	100	99.442	99.663	100	100	100	100	100	100	100
ICEberg|1027|ICEPmiCHN3335|GenBank|KX243416|1..89996	100	100	100		100	99.958	99.829	99.829		100	100				100	99.829	100			99.829	100	100	99.953		100	99.668	100	100	100		100	100	100	100	100	99.946		99.958	100	100	99.494	99.55	100	100	100	100	100	100	100
ICEberg|1026|ICEPmiCHN3300|GenBank|KX243415|1..108335	100				100		99.829	99.829		100						99.829				99.829	100		100		100	99.668		100	100		100	100	100	100	100	100		99.828	100	100	99.497	99.719	100	100	100	100	100	100	100
ICEberg|1024|ICEPmiCHN3237|GenBank|KX243414|1..87215	100				100					100											100		100		100			100	100		100	100	100	100	100	100			100	100			100	100	100	100	100	100	100
ICEberg|1023|ICEPmiChn3|GenBank|KY437727|1..55195	100	100	100	100	100	100	100	100	98.404	100	99.634	100	100	100	100	100	100		99.679	100	100	100	100	100	100	99.935		100	100		100	100	100	100	100	100	100	100	100	100	100	100	100	100	100	100	100	100	100
ICEberg|1022|ICEPmiCHN2416|GenBank|KX243407|1..92556																					95.61								95.61							95.61
ICEberg|1021|ICEPmiCHN2410|GenBank|KX243406|1..93537																					95.61								95.61							95.61
ICEberg|1020|ICEPmiCHN2407|GenBank|KX243405|1..97078	100	100	100	100	100	100	100	100		100	97.101	100	100	100	100	100	100		100	100	100	100	100	100	100			100	100		100	100	100	100	100	100	100	100	100	100			100	100	100	100	100	100	100
ICEberg|1019|ICEPmiChn2|GenBank|KY437726|1..104371	100				100		99.655	99.655		100						99.655				99.655	100		99.929		100	99.745		100	100		100	100	100	100	100	99.946			100	100			100	100	100	100	100	100	99.946
ICEberg|1018|ICEPmiCHN1809|GenBank|KX243413|1..76218																					94.527								94.527							94.527
ICEberg|1017|ICEPmiCHN1586|GenBank|KX243404|1..99355	100				100		99.829	99.829		100						99.829				99.829	100		100		100	99.668		100	100		100	100	100	100	100	100			100	100	99.497	99.719	100	100	100	100	100	100	100
ICEberg|1016|ICEPmiChn1|GenBank|KT962845|1..92751	100	100	100		100	99.958	99.829	99.829		100	100				100	99.829	100			99.829	100	100	99.953		100	99.668	100	100	100		100	100	100	100	100	99.946		99.958	100	100	99.494	99.55	100	100	100	100	100	100	100
ICEberg|1010|ICEPae690|GenBank|KY852375|315..86517	78.206	99.813	99.813	99.813	99.505	99.813	99.813	99.813	100	99.411	81.481	100		82.653		99.813	99.813	82.653		99.813	78.296	100	99.549	99.813	99.411	80.741	81.395	99.411	100	78.206	99.411	99.411	99.411	99.805	99.675	99.739	78.386	99.951	99.411	99.813	81.481	78.206	99.411	99.411	99.411	99.485	78.386	99.411	99.411
ICEberg|438|phn_Island|GenBank|NC_015563|1833691..2074538
ICEberg|437|ICEKpnHS11286-2|GenBank|CP003200|4502837..4558879	97.959	97.959	97.959	97.959	100	97.959	99.906	99.906	97.959	97.959	97.959	97.959	97.959	97.959	97.959	99.906	97.959	100	97.959	97.959	97.959	97.959	97.959	100	97.959	97.959	97.959	97.959	97.959	97.959	97.959	97.959	97.959	97.959	97.959	99.906	97.959	97.959	97.959	100	97.959	97.959	97.959	97.959	97.959	100	97.959	97.959	97.959
ICEberg|180|ICEKpnHS11286-1|GenBank|CP003200|3433546..3495775	98.622	99.525	99.529	99.369	99.555	99.529	99.522	99.444	99.376	99.529		99.522	99.522	99.444	99.529	99.522	99.529	99.444	99.447	99.241	82	99.529	81.553	99.447	99.525	99.542	72.55		96.364						82.301					98.182	94.643
ICEberg|394|Tn6098|GenBank|CP001834|2295682..2347036	90.323	90.323	90.323	90.323	90.323	90.323	90.323	90.323	90.323	90.323	90.323	90.323	90.323	90.323	90.323	90.323	90.323	91.935	90.323	90.323	90.323	90.323	90.323	90.323	90.323	90.323	90.323	90.323	90.323	90.323	90.323	90.323	90.323	90.323	90.323	90.323	90.323	90.323	90.323	90.323	90.323	90.323	90.323	90.323	90.323	90.323	90.323	90.323	90.323
ICEberg|383|ICEEfa9830414|GenBank|DQ206711|1..5069																													93.247
ICEberg|371|Tn5252-like|GenBank|FM178797|1..8966																								75.287					76.948
ICEberg|363|ICESpnA213|GenBank|FM201786|1..67819								97.982						97.982										75.546					96.108
ICEberg|362|Tn1311|GenBank|FN667862|1..75303								98.161						98.161
ICEberg|330|Tn3872|GenBank|AM411624|1..4357								97.636						97.636										76.274					96.665
ICEberg|287|ICEEcoJ53|GenBank|FJ968160|1..22687	100				100		99.897	99.897		100						99.897				99.897	100		100		100	99.669		100	100		100	100	100	100	100	100			100	100	99.386	99.606	100	100	100	100	100	100	100
ICEberg|273|SXT(KN14)|GenBank|AB535680|1..20747	100				100		99.863	99.863		100						99.863				99.863	100		100		100	99.668		100	100		100	100	100	100	100	100			100	100	99.386	99.606	100	100	100	100	100	100	100
ICEberg|272|ICESau4520|GenBank|EU918657|1..2598																													99.115
ICEberg|271|ICESau4865|GenBank|EU918658|1..2598																													99.115
ICEberg|270|ICESau5331|GenBank|EU918659|1..2598																													99.115
ICEberg|269|ICESau22034|GenBank|EU918663|1..2601																													99.115
ICEberg|268|ICESau7215190|GenBank|EU918674|1..2535																													99.271
ICEberg|267|ICESau7611280|GenBank|EU918686|1..2536																													99.271
ICEberg|266|ICESauusa42|GenBank|EU918673|1..2542																													99.271
ICEberg|265|ICESau5377|GenBank|EU918660|1..2617																													99.115
ICEberg|264|ICESau617|GenBank|EU918653|1..2596																													99.115
ICEberg|263|ICESau34801|GenBank|EU918667|1..2600																													99.375
ICEberg|262|ICESauST398|GenBank|EU918691|1..2588																													99.271
ICEberg|261|ICESau1591|GenBank|EU918654|1..2599																													99.115
ICEberg|260|ICESau35414|GenBank|EU918669|1..2596																													99.271
ICEberg|259|ICESau7612628|GenBank|EU918689|1..2593																													99.271
ICEberg|258|ICESau7512986|GenBank|EU918685|1..2594																													99.271
ICEberg|257|ICESau7413714|GenBank|EU918681|1..2595																													99.271
ICEberg|256|ICESau7711730|GenBank|EU918690|1..2596																													99.271
ICEberg|255|ICESausw356|GenBank|EU918672|1..2598																													99.271
ICEberg|254|ICESau7215311|GenBank|EU918675|1..2598																													99.271
ICEberg|253|ICESau7412791|GenBank|EU918678|1..2598																													99.271
ICEberg|252|ICESau35679|GenBank|EU918670|1..2599																													99.271
ICEberg|251|ICESau9877324|GenBank|EU918671|1..2599																													99.271
ICEberg|250|ICESau7312330|GenBank|EU918677|1..2600																													99.271
ICEberg|249|ICESau7512166|GenBank|EU918684|1..2606																													99.271
ICEberg|248|ICESau7413093|GenBank|EU918679|1..2604																													99.271
ICEberg|247|ICESau35366|GenBank|EU918668|1..2606																													99.271
ICEberg|246|ICESau21995|GenBank|EU918662|1..2607																													99.271
ICEberg|245|ICESau8797|GenBank|EU918661|1..2607																													99.375
ICEberg|244|ICELlapAA291|GenBank|DQ060147|1..2630																													98.856
ICEberg|243|ICELlapAA211|GenBank|DQ060148|1..2630																													98.897
ICEberg|148|SXT(HN1)|GenBank|AB450045|1..19086	100				100		99.897	99.897		100						99.897				99.897	100		100		100	99.669		100	100		100	100	100	100	100	100			100	100	99.386	99.606	100	100	100	100	100	100	100
ICEberg|125|CW459tet(M)|GenBank|AF329848|1..8691																								84.27					99.488
ICEberg|107|TnB1230|GenBank|AJ222769|1..11849																								97.778					73.82
ICEberg|105|Tn916S|GenBank|AY534326|1..2642																													82.027
ICEberg|89|SXT(ET)|GenBank|AY035340|1..6202																													99.828									99.656
ICEberg|35|ICEVchVie1|GenBank|AB114188|1..23402	100	99.775	99.775	91.667	100	99.738	100	100		100	100			100	99.775	100	99.775			100	100	99.775	100	93.333	100	99.888	99.775	100	100		100	100	100	100	100	100		99.775	100	100	99.888	99.832	100	100	100	100	100	100	100
ICEberg|430|ICESauTW20-2|GenBank|FN433596|486800..518088																								71.699					97.265
ICEberg|429|ICESauT0131-2|GenBank|CP002643|423231..451243																								71.699					97.265
ICEberg|428|ICESauJKD6008-2|GenBank|CP002120|426893..454906																								71.699					97.265
ICEberg|427|Tn6086|GenBank|HM636636|1..24468																								75.837					94.852
ICEberg|426|Tn5801(B6)|GenBank|FN568063|1320241..1344513																								75.62					96.929
ICEberg|425|ICESpsED99-1|GenBank|CP002478|2485813..2511432																								71.699					97.265
ICEberg|424|ICESauMu3-1|GenBank|AP009324|436067..461685																								71.699					97.265
ICEberg|407|YAPI(IP32777)|GenBank|CP000720|4157207..4221900	100	100	100	100	100	100	100	100	100	100	100	100	100	100	100	100	100	100	100	100	100	100	100	100	100	100	100	100	100	100	100	100	100	100	100	100	100	100	100	100	100	100	100	100	100	100	100	100	100
ICEberg|406|YAPI|GenBank|AJ627388|1402..99513	100	99.576	100	100	99.44	99.576	99.576	99.89	99.635	99.576	85.953	100	100	99.795	99.588	99.576	99.576	88.323	100	99.576	99.642	99.576		99.795	99.576	80.879	86.855		87.847	87.348				98.113	100		100	99.694		100	96.46	99.795				80.879	98.113
ICEberg|405|YAPI(ye)|GenBank|AM286415|3761945..3828088	100	100	100	100	100	100	100	100	100	100	100	100	100	100	100	100	100	100	100	100	100	100	100	100	100	100	100	100	100	100	100	100	100	100	100	100	100	100	100	93.976	100	100	100	100	100	100	100	100	100
ICEberg|391|ICEBvu8482-2|GenBank|CP000139|1962094..2051867					78.182
ICEberg|390|ICEBvu8482-1|GenBank|CP000139|899681..976456					78.182
ICEberg|384|ICEPaePA14-1|GenBank|CP000438|1300805..1327539		97.561	97.561	97.561	100	97.561	97.561	97.561		100				93.75		97.561	97.561			97.561	100			97.561	100			79.097	100		79.097	79.097	79.097	88.488	100			100	79.097	83.105			79.097	79.097	79.097	79.097		79.097	79.097
ICEberg|381|ICEDda3937-1|GenBank|CP002038|3126510..3201101				90.816					90.816										90.816	76.906								74.016	83.398		74.016	73.93	73.93		83.398				73.93				73.93	73.93	73.93			73.93	73.93
ICEberg|375|ICEPm1|GenBank|AM942759|2793762..2886224	82.565	89.81	89.716	92.035	86.935	89.716	89.851	86.935	92.035	89.716		89.716	89.946	81.92	89.851	89.946	89.716	82.421	91.379	89.851	81.92	89.81			89.81	91.379	81.92		89.973	81.939					87.245	87.245	81.7	80.833		82.565		81.939				90.517	81.476
ICEberg|374|HPI-ICEEh1|GenBank|FN297818|42411..108644	97.282	99.22	99.223	99.064	99.249	99.223	99.217	99.145	99.07	99.223		99.217	99.217	99.145	99.223	99.217	99.223	99.145	99.148	98.906	72.301	99.223	72.35	99.147	99.22	99.33	72.979		89.362						77.64
ICEberg|373|ICESpn6706B-1|GenBank|CP002176|1039483..1120356								98.07						98.07										75.62					96.375
ICEberg|372|ICESpnP1031-1|GenBank|CP000920|1064292..1117331																								75.766					95.383
ICEberg|364|Tn5253|GenBank|EU351020|833..65360																								75.474					96.986
ICEberg|360|ICESenTy2-1|GenBank|AE014613|4394224..4525975	95.652	96	95.652	95.652	97.674	96	96	97.619	95.556	96	95.556	96	96	97.619	96	96	96	97.619	95.652	96	97.619	95.652	97.619	97.619	96	95.556	95.918	95.652	95.652	95.652	95.652	95.652	95.652	95.918	95.833	95.918	95.652	95.652	95.652	95.556	95.556	95.652	95.652	95.652	95.652	95.652	95.556	95.652	95.652
ICEberg|350|ICEHpaT3T1|GenBank|FQ312002|1153089..1213144				100	100		99.721	100	99.919				100	100	100	100		100		100				100		100				100							99.971			100	100	100	100			92.248
ICEberg|349|ICEHpa8f|GenBank|AM884335|1..52725	100		100	100	100	100	100	100	100	100		100	100	100	100	100	100		100	100	100	100		100	100			100	100	100	100	100	100	100	100	100			100	99.955		100	100	100	100	99.964		100	100
ICEberg|348|ICEHin299|GenBank|AM884334|1..53902	100		100	100	100	100	100	100	100	100		100	100	100	100	100	100		100	100	100	100		100	100			100	100	100	100	100	100	100	100	100			100	99.955		100	100	100	100	99.964		100	100
ICEberg|347|ICEhinR2866|GenBank|CP002277|555283..608328	100		100	100	100	100	100	100	100	100		100	100	100	100	100	100		100	100	100	100		100	100			100	100	100	100	100	100	100	100	100			100	99.955		100	100	100	100	99.964		100	100
ICEberg|346|ICEHinB|GenBank|FQ312006|87548..143543	100		100	100	100	100	100	100	100	100		100	100	100	100	100	100		100	100	100	100		100	100			100	100	100	100	100	100	100	100	100			100	99.955		100	100	100	100	99.964		100	100
ICEberg|343|ICEBmu17616-1|GenBank|AP009385|955215..1030340																																																	73.716
ICEberg|337|CMGI-2|GenBank|CP000352|1359263..1460900							75		74.043	75						74.043									75	75											72.414
ICEberg|334|ICEAdeK601-1|GenBank|CP002657|1657600..1709335							74.894		74.894	74.894						74.894									74.894	74.894											76.596												81.299
ICEberg|333|ICE(Tn4371)6071|GenBank|CP001339|1988584..2031125							76.882		76.882	76.882						76.882									76.882	76.882											77.419
ICEberg|332|ICE(Tn4371)6069|GenBank|CP000438|2678435..2721213							76.344		76.344	76.344						76.344									76.344	76.344											73.121
ICEberg|331|ICESpnH19A6-1|GenBank|CP000936|1302035..1322918								98.07						98.07										75.766					96.375
ICEberg|329|Tn6079|GenBank|GU951538|462..28872																								71.758					96.757
ICEberg|328|Tn6084|GenBank|HM243622|34197..56508																								84.615					97.856
ICEberg|327|ICEFal35896-1|GenBank|CP002390|1247077..1265062																								76.132					88.893
ICEberg|326|Tn6087|GenBank|HQ663849|1..21169																								75.62					95.269
ICEberg|325|Tn2010|GenBank|AB426620|1..26390								98.07						98.07										75.474					96.986
ICEberg|324|ICESpnTCH8341-1|GenBank|CP001993|2004999..2031388								98.07						98.07										75.474					97.024
ICEberg|324|ICESpnTCH8341-1|GenBank|CP001993|2004999..2031388																								84.112					94.694
ICEberg|322|ICESgal1|GenBank|FN597254|1738037..1787519																								75.691					96.719
ICEberg|321|Tn6003|GenBank|AM410044|1..25101								97.807						97.807										76.093					95.383
ICEberg|320|ICESpnTw19F14-1|GenBank|CP000921|1785161..1808701																								75.474					96.986
ICEberg|319|Tn6085a|GenBank|HM243621|6653..27441																								75.62					97.787
ICEberg|318|Tn6085b|GenBank|HM243623|12581..33370																								75.62					97.787
ICEberg|317|Tn2008|GenBank|CP001033|1259712..1327343								98.346						98.346
ICEberg|316|ICESpnCGSP14-1|GenBank|CP001033|159595..182718								98.333						98.333										75.912					96.757
ICEberg|315|ICESorUo5-1|GenBank|FR720602|1824518..1847810								98.333						98.333										75.912					98.627
ICEberg|314|ICECdiM68-1|GenBank|FN668375|334783..353473																								71.613					98.932
ICEberg|313|ICESsu98HAH33-1|GenBank|CP000408|887958..905988																								75.837					96.719
ICEberg|312|ICECloUPII95-1|GenBank|CP001850|538276..556307																								75.912					95.498
ICEberg|311|ICESsu05ZYH33-1|GenBank|CP000407|888251..906281																								75.837					96.719
ICEberg|310|ICESpsHKU1003-1|GenBank|CP002439|2195642..2213672																								75.837					100
ICEberg|309|ICESag2603VR-1|GenBank|AE009948|923465..941495																								75.837					100
ICEberg|308|ICESpaNUF1049|GenBank|AB468159|3016..21046																								75.837					100
ICEberg|307|Tn916(RST11)|GenBank|FN550102|1..18032																								75.837					100
ICEberg|306|Tn925|GenBank|AY855841|40068..58099																								75.766					99.962
ICEberg|305|ICESauST398-1|GenBank|AM990992|997771..1015802																								71.891					98.97
ICEberg|304|ICESga43143-1|GenBank|AP012053|1643376..1661407																								75.62					99.008
ICEberg|303|Tn916(pAM120)|GenBank|U49939|1344..19375																													98.97
ICEberg|288|SPI-7|GenBank|AL513382|4409574..4543073	100	84.547	100	100	99.608	90.897	100	100	100	100		99.59	99.87	100	97.305	100	90.909	100	90.323	91.355	100	99.091		99.79	100	93.377	98.4	98.828	100	100	98.828	98.828	98.828	99.474	100	100	100	100	98.828	100	100	100	98.828	98.828	98.828	100	89.935	98.828
ICEberg|235|PFGI-1|GenBank|CP000076|5378468..5493586	93.506	93.506	93.506	93.506	93.506	93.506	93.506	93.506	93.506	93.506	93.506	93.506	93.506	93.506	93.506	93.506	93.421	93.506	93.506	93.506	93.506	93.506	93.506	93.506	93.506	93.421	93.506	93.506	93.506	93.421	93.506	93.506	93.506	93.421	93.421	93.506	93.421	93.421	93.506	93.421	93.506	93.421	93.506	93.506	93.506	93.421	93.421	93.506	93.506
ICEberg|234|ICESsu(SC84)|GenBank|FM252031|872762..961926																								75.837					96.719
ICEberg|233|ICESsu(BM407)2|GenBank|FM252032|1005794..1086113								98.509						98.509										75.144					95.879
ICEberg|232|ICESsu(BM407)1|GenBank|FM252032|504649..580365																								71.93					98.741
ICEberg|230|ICESp23FST81|GenBank|FM211187|1207785..1288800																								75.766					96.452
ICEberg|224|Tn5801|GenBank|BA000017|436064..461681																								71.699					97.265
ICEberg|222|ICE-GI6|GenBank|AM902716|4417743..4576839																																				71.823		71.823
ICEberg|221|ICE-GI3|GenBank|AM902716|1493541..1595651																																							93.407
ICEberg|219|ICE-GI1|GenBank|AM902716|1083989..1339502																																				74.152		74.306											82.365
ICEberg|218|ICEAxyA8-1|GenBank|CP002287|1127770..1210913	88.761	83.394	83.394		91.555					91.555				90.794	83.394		83.394				89.697	83.394		87.029	91.555		83.394	83.394	91.555		83.394	83.394	83.394	87.189	91.555	83.394		92.126	90.11		75.138		83.394	83.394	83.394		76.243	83.394	83.394
ICEberg|203|ICE(Tn4371)6067|GenBank|CP000884|2949925..3016679														91.837													78.302	78.302	90.385		78.302	78.302	78.302	91.307	78.302			90.566	78.302				78.302	78.302	78.302	78.302		78.302	78.302
ICEberg|201|ICE(Tn4371)6042|GenBank|CP000744|3829571..3884857			99.375									99.375					99.375					99.375			99.375
ICEberg|183|2096-RD.2|GenBank|CP000261|1057904..1120305																								75					76.937
ICEberg|179|ICEPaePACS2-1|GenBank|AAQW01000001|896159..1003026
ICEberg|178|ICEPaeC3719-1|GenBank|NW_001999377|5416255..5494550
ICEberg|176|PAGI-5|GenBank|EF611301|1..99276		75.875	75.875	75.875	78.388	75.665	75.875	75.875	75.665	75.875		75.665	75.665	75.875	75.665	75.875	75.665	75.665	75.665	75.665	75.665	75.665	75.665	75.875	75.875	75.665		75.875	75.875		75.875	75.875	75.875	79.128		75.665		78.459	75.875				75.875	75.875	75.875			75.875	75.875
ICEberg|175|PAPI-1|GenBank|CP000438|5251440..5359392
ICEberg|174|PAGI-2|GenBank|AF440523|27286..132240	88.761	83.394	83.394		91.555					91.555				90.794	83.394		83.394				89.697	83.394		87.029	91.555		83.394	83.394	91.555		83.394	83.394	83.394	87.189	91.555	83.394		92.126	94.505				83.394	83.394	83.394			83.394	83.394
ICEberg|173|pKLC102|GenBank|AY257538|1..103532
ICEberg|166|ICE-KKS|GenBank|AB546270|1..61807					78.74		74.468	79.528	74.468	74.468				79.528		74.468		79.528						79.528	74.468	74.468											74.018	79.528											81.299
ICEberg|133|ICEMloMAF-1|GenBank|BA000012|4643427..5255769		76.067	76.114		75.205	76.114	76.067			76.067	75.446	76.067	76.114		76.067	76.114	76.067			76.114	75.428	76.114	75.428		76.114	75.446	75.446	75.354	75.354		75.354	75.354	75.354	75.521	75.595	75.509	75.595	75.354	75.354	75.595	75.446		75.354	75.354	75.354		75.595	75.354	75.354
ICEberg|132|ICEEcoUMN026-1|GenBank|CU928163|2277431..2343162	98.594	99.558	99.561	99.402	100	99.561	99.583	99.583	99.408	99.561		99.554	99.583	100	99.583	99.583	99.561	99.476	99.479	100	71.852	99.561	71.898	99.479	99.558	99.57	72.55		82.301	99.086					99.249	99.5	99.418			82.677		99.167				98.909
ICEberg|131|ICEDzeEch1591-1|GenBank|CP001655|1679168..1733032	100	100	100	100	100	100	100	100	100	100	100	100	100	100	100	100	100	100	100	100	100	100	100	100	100	100	100	100	100	100	100	100	100	100	100	100	100	100	100	100	100	100	100	100	100	100	100	100	100
ICEberg|130|ICECkoBAA-1|GenBank|CP000822|816173..919555	98.008	98.68	98.683	100	98.709	98.683	98.677	99.028	99.95	98.683	94.805	98.677	98.677	98.76	98.683	98.677	98.683	98.76	100	99.068	72	98.683	72.048	98.974	98.68	99.784	96.237	87.162	94.828	97.849	87.162	87.372	87.162	94.805	94.805	94.828	94.805	97.143	87.372	94.805	94.805	97.849	87.372	87.372	87.372	94.767	94.805	87.372	87.372
ICEberg|129|ICEEcoED1a-1|GenBank|CU928162|2164157..2222338	93.976	99.125	99.128	98.966	99.148	99.128	99.122	99.167	98.969	99.128		99.122	99.122	99.057	99.128	99.122	99.128	99.057	99.047	98.906	86.154	99.128	72.302	99.145	99.125	99.285	72.924		89.362						82.156	86.154										80.93
ICEberg|128|ICEDdaEch586-1|GenBank|CP001836|2972027..3023093				82.716					82.716										83.019								76.406		83.103						82.759
ICEberg|127|ICEKpn342-1|GenBank|CP000964|1810666..1880895	85.214	96.364	96.364	85.486	85.486	96.364	96.364	85.486	85.486	96.364		96.364	96.364	85.486	96.364	96.364	96.364	85.486	85.507	96.364	83.168	96.364	83.168	85.486	96.364			74.564	96.364		74.564	74.564	74.564		83.056				74.564	98.182	94.643		74.564	74.564	74.564			74.564	74.564
ICEberg|126|ICEKp1|GenBank|AP006725|3395836..3471770	99.648	99.389	99.648	100	99.418	99.392	99.385	99.648	99.27	99.392	91.153	99.648	99.559	99.648	99.392	99.385	99.392	99.307	99.559	99.296	99.648	99.392	72.006	99.648	99.389	99.483	93.814		81.579						99.648		99.648	99.647		99.213	96.61	99.31
ICEberg|115|ICESe3|GenBank|FN298495|28577..133063	100	100	100	100	100	100			93.563	81.471	86.458		82.4	100	100	82.4		100	93.333	82.4	81.636	82.4	81.189		86.458	100	100	100	100	100	100	100	100	100	100	100	100	100	100	100	100	100	100	100	100	100	100	100	100
ICEberg|114|ICESb2|GenBank|FN669609|564..84432	100	100	100	100	100	100	100	100	100	100	100	100	100	100	100	100	100	100	100	100	100	100	100	100	100	100	100	100	100	100	100	100	100	100	100	100	100	100	100	100	100	100	100	100	100	100	100	100	100
ICEberg|113|ICESb1|GenBank|FN298494|1785..111202	100	100	100	100	100	100	100	100	100	100	100	100	100	100	100	100	100	100	100	100	100	100	100	100	100	100	100	100	100	100	100	100	100	100	100	100	100	100	100	100	100	100	100	100	100	100	100	100	100
ICEberg|112|ICEYe1|GenBank|FN298493|16910..137431	100	100	100	98.113	98.113	100	100	98.113	98.113	100	100	100	100	98.113	100	100	100	98.113	98.113	100	98.113	100	98.113	98.113	100	100	100	100	100	100	100	100	100	100	100	100	100	100	100	100	98.113	100	100	100	100	100	100	100	100
ICEberg|103|Tn5397|GenBank|AM180355|585384..606040																								85.088					90.352
ICEberg|88|ICESpn11876|GenBank|FR671404|1..71516								97.811						97.811										83.178					99.634
ICEberg|87|ICESpn9409|GenBank|FR671418|1..22765								97.636						97.636										75.766					96.452
ICEberg|86|ICESpn11928|GenBank|FR671417|1..22793								98.333						98.333										75.766					96.833
ICEberg|85|ICESpn11930-2|GenBank|FR671416|1..25645								98.509						98.509										75.766					97.024
ICEberg|84|ICESpn11930|GenBank|FR671403|1..73716								98.509						98.509										75.766					97.024
ICEberg|83|ICESpn23771|GenBank|FR671415|1..25880								98.07						98.07										75.691					97.215
ICEberg|82|ICESpnH034800032|GenBank|FR671414|1..20370								98.07						98.07										71.758					96.719
ICEberg|81|ICESpnMalM6|GenBank|FR671413|1..23032																								75.766					97.1
ICEberg|74|ICEEcIHE3034-1|GenBank|AM229678|292..54752	94.372	81.581	93.939	100	93.665	81.581	81.581	87.395	100	81.581	94.372	81.581	81.581	87.395	81.581	81.581	81.581	87.395	100	94.215	72.85	81.581	72.85	87.395	81.581	99.816	95.699	87.162	94.397	97.849	87.162	87.372	87.162	94.372	94.372	94.397	94.372	97.143	87.372	94.372	94.372	97.849	87.372	87.372	87.372	94.186	94.372	87.372	87.372
ICEberg|71|ICEEc2|GenBank|GU725392|77..93971	99.423	99.595	99.53	99.941	97.63	99.595	99.53	98.613	99.589	99.53	97.63	99.808	99.595	98.532	99.595	99.53	99.595	98.78	99.942	99.53	97.283	99.53	97.283	98.613	99.53	97.63	97.572	97.514	99.328	97.688	97.514	97.514	100	97.919	97.919	99.419	97.919	99.323	97.514	97.827	98.421	97.688	97.514	97.514	97.514	97.63	97.827	97.514	97.514
ICEberg|70|ICEEc1|GenBank|AY233333|1..38927		99.698	99.698	99.741	99.914	99.698	99.655	99.784	99.784	99.698		99.655	99.698	99.784	99.698	99.698	99.698	99.784	99.784	99.121		99.698		99.825	99.655	99.851	94.643		94.643	100					77.64							100					94.643
ICEberg|67|Tn6000(EfcTn1)|GenBank|FN555436|1..33262																													78.916
ICEberg|66|CTnscr94|GenBank|FN298496|11966..126312	94.521		90.649	100	93.262	90.84	100	100	89.87	90.779		90.649	100	93.651	90.779	90.779	90.828	91.039	90.779	91.039	90.909	90.649		92.963	90.779		90.649	88.86	90.767	90.909	88.86	88.86	88.86	100	92.079	98.551	90.103	89.6	88.86	90.791	89.754	90.909	88.86	88.86	88.86	100	94.977	88.86
ICEberg|64|CTnBST|GenBank|AY345595|1..100903				100	100		99.16	100	99.494				100	99.419	96.273	99.16		99.088		96.273				87.209		99.097				100							99.051			99.661	100	100	99.173			89.391
ICEberg|62|CTn6002|GenBank|AY898750|1..20880								98.07						98.07										71.778					96.643
ICEberg|61|ICEHin86-1|GenBank|CP000057|92259..148366	100		100	100	100	100	100	100	100	100		100	100	100	100	100	100		100	100	100	100		100	100			100	100	100	100	100	100	100	100	100			100	99.955		100	100	100	100	99.964		100	100
ICEberg|60|ICEHin1056|GenBank|AJ627386|1..59393	100		93.333	100	100	100	100	100	100	100			100	100	100	100		100	100	100	100	93.333		100	100	100			100	100				100	100	100	100			100	100	100	100			92.126
ICEberg|56|ICEclc(B13)|GenBank|AJ617740|60..102843																																							93.407
ICEberg|55|ICEAciJS42-1|GenBank|CP000539|1287924..1407821	88.761	83.394	83.394		91.555					91.555				90.794	83.394		83.394				89.697	83.394		87.029	91.555		83.394	83.394	91.555		83.394	83.394	83.394	87.189	91.555	83.394		92.126	94.505		82.609		83.394	83.394	83.394		70.864	83.394	83.394
ICEberg|53|ICEHaeULPAs1-1|GenBank|CU207211|1978021..2066138	78.206										78.117										78.296		78.296			78.027	78.027	78.027	78.027	78.206	78.027	78.027	78.027	78.027	78.386	78.027	81.633	78.117	78.027	81.633	78.117	78.206	78.027	78.027	78.027	78.206	78.386	78.027	78.027
ICEberg|52|ICEPaeLESB58-1|GenBank|FM209186|2796710..2907811	97.5	97.5	97.5	97.5	97.5	97.5	97.5	97.5	97.5	97.5	97.5	97.5	97.5	97.5	97.5	97.5	97.5	97.5	97.5	97.5	97.5	97.5	97.5	97.5	97.5	97.5	97.5	97.5	97.5	97.5	97.5	97.5	97.5	97.5	97.5	97.5	97.5	97.5	97.5	97.5	97.5	97.5	97.5	97.5	97.5	97.5	97.5	97.5	97.5
ICEberg|50|ICEXcaVe85-1|GenBank|AM039952|2631723..2740954	99.663	100	100	100	100	100	100	100	97.273	99.663				99.887		100	100			100	99.663			100	100	100		100	99.663		100	100	100	100	99.663	98.954		97.273	100	100	100	100	100	100	100	100	99.663	100	100
ICEberg|49|ICECmeCH34-1|GenBank|CP000352|2508632..2618212	88.761	83.394	83.394		91.555					91.555				90.794	83.394		83.394				89.697	83.394		87.029	91.555		83.394	83.394	91.555		83.394	83.394	83.394	87.189	91.555	83.394		92.126	94.505				83.394	83.394	83.394			83.394	83.394
ICEberg|48|ICEBxeLB400-1|GenBank|CP000270|3559420..3682252																																							93.407
ICEberg|47|Tn5251(partofTn5253)|GenBank|FJ711160|1..18033																								75.474					96.986
ICEberg|46|Tn4371|GenBank|AJ536756|1..54657	73.303	73.085	73.085		72.983	73.085	73.085	73.187		73.085	73.15	73.085	73.085	73.187	73.085	73.085	73.085	73.187			72.894	73.085	72.894	73.187	73.085	73.252	73.173	73.15	73.303	73.228	73.15	73.15	73.15	73.252	73.303	73.201	73.303	73.201	73.15	73.303	73.15	73.228	73.15	73.15	73.15	73.303	73.303	73.15	73.15
ICEberg|45|Tn916|GenBank|U09422|1..18032																													98.97
ICEberg|44|SXT(MO10)|GenBank|AY055428|1..99483	100				100		99.897	99.897		100						99.897				99.897	100		100		100	100		100	100		100	100	100	100	100	100			100	100	99.442	99.663	100	100	100	100	100	100	100
ICEberg|43|R391|GenBank|AY090559|1..88532	100	100	100	100	100	100	80	100		100	100	100	100	100	100	100	100	84.607	99.146	100	100	100	99.635	100	100	98.808	83.482	100	100	84.013	100	100	100	100	100	100	100	99.635	100	100		84.013	100	100	100	100	99.634	100	100
ICEberg|40|ICEPmiUSA1|GenBank|AM942759|2649499..2730130																					94.146								94.146							94.146
ICEberg|39|ICESpuPO1|GenBank|CP000503|1224492..1335682																					95.122								95.122							95.122
ICEberg|38|ICEPdaSpa1|GenBank|AJ870986|1..102985	100			100	100		99.16	100	99.661	100			100	96.273	96.273	99.16		99.088		96.273	100		99.928		100	99.669		100	100	100	100	100	100	100	100	100	99.055		100	100	100	100	100	100	100	100	100	100	100
ICEberg|37|ICEPalBan1|GenBank|GQ463139|1..96676	100				100		99.897	99.897		100						99.897				99.897	100		100		100	99.719		100	100		100	100	100	100	100	100		99.656	100	100	99.442	99.663	100	100	100	100	100	100	100
ICEberg|36|ICEVflInd1|GenBank|GQ463144|1..114195	100	78.67	78.67	78.44	100	78.67	99.829	99.829	78.899	100	78.211	78.67	78.67	78.44	78.67	99.829	78.67	78.44	78.44	99.829	100	78.67	100	78.44	100	100	77.982	100	100	84.375	100	100	100	100	100	100	78.161	78.211	100	100	99.386	99.606	100	100	100	100	100	100	100
ICEberg|23|ICEVchMex1|GenBank|GQ463143|1..83194																					95.61		75.963						95.61							95.61
	99	65	75	67	111	71	108	140	65	111	51	60	65	116	78	109	73	57	55	104	119	73	88	150	112	101	59	102	238	52	102	102	102	97	106	115	59	75	106	101	92	91	110	102	103	97	88	102	105
Colour code
[truncated: 113 more columns]

## Sheet: Table S11
Isolate ID	Source	entA	entB	entC	entD	entE	entF	entS	aap/aspU	afaA	afaA-VIII	afaB-I	afaB-VIII	afaC-I	afaC-VIII	afaD	afaD-VIII	afaE-I	afaE-VIII	afaF-VII	agg3A	agg3B	agg3C	agg3D	aslA	astA	cdtA	cdtB	cdtC	cesAB	cesD	cesD2	cesL	cesT	chuA	chuS	chuT	chuU	chuV	chuW	chuX	chuY	cif	cnf1	daaF	draP	east1	efa1	eltA
EC-A-FC103-08JUN15-0490J	Cattle feces	1	1	1	1	1	1	1	0	0	0	0	0	0	0	0	0	0	0	0	0	0	0	0	0	0	0	0	0	0	0	0	0	0	0	0	0	0	0	0	0	0	0	0	0	0	0	0	0
EC-A-FC201-09DEC14-0275J	Cattle feces	1	1	1	1	1	1	1	0	0	0	0	0	0	0	0	0	0	0	0	0	0	0	0	0	0	0	0	0	0	0	0	0	0	0	0	0	0	0	0	0	0	0	0	0	0	0	0	0
EC-A-FC201-19OCT15-0633J	Cattle feces	1	1	1	1	1	1	1	0	0	0	0	0	0	0	0	0	0	0	0	0	0	0	0	0	0	0	0	0	0	0	0	0	0	0	0	0	0	0	0	0	0	0	0	0	0	0	0	0
EC-A-FC205-23FEB16-0799J	Cattle feces	1	1	1	1	1	1	1	0	0	0	0	0	0	0	0	0	0	0	0	0	0	0	0	1	0	0	0	0	0	0	0	0	0	0	0	0	0	0	0	0	0	0	0	0	0	0	0	0
EC-A-FC208-08JUN15-0495J	Cattle feces	1	1	1	1	1	1	1	0	0	0	0	0	0	0	0	0	0	0	0	0	0	0	0	0	0	0	0	0	0	0	0	0	0	0	0	0	0	0	0	0	0	0	0	0	0	0	0	0
EC-A-FC304-09DEC14-0279J	Cattle feces	1	1	1	1	1	1	1	0	0	0	0	0	0	0	0	0	0	0	0	0	0	0	0	0	0	0	0	0	0	0	0	0	0	0	0	0	0	0	0	0	0	0	0	0	0	0	0	0
EC-A-FC307-19OCT15-0638J	Cattle feces	1	1	1	1	1	1	1	0	0	0	0	0	0	0	0	0	0	0	0	0	0	0	0	0	0	0	0	0	0	0	0	0	0	0	0	0	0	0	0	0	0	0	0	0	0	0	0	0
EC-A-FC504-13APR15-0430J	Cattle feces	1	1	1	1	1	1	1	0	0	0	0	0	0	0	0	0	0	0	0	0	0	0	0	1	0	0	0	0	0	0	0	0	0	0	0	0	0	0	0	0	0	0	0	0	0	0	0	0
EC-A-FC603-15DEC15-0734J	Cattle feces	1	1	1	1	1	1	1	0	0	0	0	0	0	0	0	0	0	0	0	0	0	0	0	1	0	0	0	0	0	0	0	0	0	0	1	0	1	1	1	0	1	0	0	0	0	0	0	0
EC-A-FC604-20OCT14-0216J	Cattle feces	1	1	1	1	1	1	1	0	0	0	0	0	0	0	0	0	0	0	0	0	0	0	0	0	0	0	0	0	0	0	0	0	0	0	0	0	0	0	0	0	0	0	0	0	0	0	0	0
EC-A-FC606-10AUG15-0577J	Cattle feces	1	1	1	1	1	1	1	0	0	0	0	0	0	0	0	0	0	0	0	0	0	0	0	1	1	0	0	0	0	0	0	0	0	0	0	0	0	0	0	0	0	0	0	0	0	0	0	0
EC-A-FC606-19APR16-0865J	Cattle feces	1	1	1	1	1	1	1	0	0	0	0	0	0	0	0	0	0	0	0	0	0	0	0	1	0	0	0	0	0	0	0	0	0	0	0	0	0	0	0	0	0	0	0	0	0	0	0	0
EC-A-FC608-19APR16-0866J	Cattle feces	1	1	1	1	1	1	1	0	0	0	0	0	0	0	0	0	0	0	0	0	0	0	0	1	0	0	0	0	0	0	0	0	0	0	1	0	1	1	1	0	1	0	0	0	0	0	0	0
EC-C-ST001-05OCT15-0134I	Municipal Sewage	1	1	1	1	1	1	1	0	0	0	0	0	0	0	0	0	0	0	0	0	0	0	0	1	0	0	0	0	0	0	0	0	0	0	1	0	1	1	1	0	1	0	0	0	0	0	0	0
EC-C-ST001-07DEC15-0141J	Municipal Sewage	1	1	1	1	1	1	1	0	0	0	0	0	0	0	0	0	0	0	0	0	0	0	0	1	0	0	0	0	0	0	0	0	0	0	0	0	1	1	1	1	1	0	0	0	0	0	0	0
EC-C-ST001-07DEC15-0141L	Municipal Sewage	1	1	1	1	1	1	1	0	0	0	0	0	0	0	0	0	0	0	0	0	0	0	0	1	0	0	0	0	0	0	0	0	0	0	0	0	1	1	1	0	1	0	0	0	0	0	0	0
EC-C-ST001-15DEC14-0062M	Municipal Sewage	1	1	1	1	1	1	1	0	0	0	0	0	0	0	0	0	0	0	0	0	0	0	0	0	0	0	0	0	0	0	0	0	0	0	0	0	0	0	0	0	0	0	0	0	0	0	0	0
EC-C-ST001-15JUN15-0096I	Municipal Sewage	1	1	1	1	1	1	1	1	0	0	0	0	0	0	0	0	0	0	0	0	1	1	1	1	0	0	0	0	0	0	0	0	0	0	0	0	1	1	1	0	1	0	0	0	0	0	0	0
EC-C-ST001-15JUN15-0096L	Municipal Sewage	1	1	1	1	1	1	1	0	0	0	0	0	0	0	0	0	0	0	0	0	0	0	0	1	0	0	0	0	0	0	0	0	0	0	1	1	1	1	1	1	1	0	0	0	0	0	0	0
EC-C-ST001-17FEB15-0065I	Municipal Sewage	1	1	1	1	1	1	1	1	0	0	0	0	0	0	0	0	0	0	0	1	1	1	1	1	0	0	0	0	0	0	0	0	0	0	1	0	1	1	1	0	1	0	0	0	0	0	0	0
EC-C-ST001-18APR16-0149I	Municipal Sewage	1	1	1	1	1	1	1	0	0	0	0	0	0	0	0	0	0	0	0	0	0	0	0	0	1	0	0	0	0	0	0	0	0	0	0	0	0	0	0	0	0	0	0	0	0	0	0	1
EC-C-ST001-18APR16-0149K	Municipal Sewage	1	1	1	1	1	1	1	0	0	0	0	0	0	0	0	0	0	0	0	0	0	0	0	1	0	0	0	0	0	0	0	0	0	1	1	1	1	1	1	1	1	0	0	0	0	0	0	0
EC-C-ST001-20OCT14-0053J	Municipal Sewage	1	1	1	1	1	1	1	0	0	0	0	0	0	0	0	0	0	0	0	0	0	0	0	0	0	0	0	0	0	0	0	0	0	0	0	0	0	0	0	0	0	0	0	0	0	0	0	0
EC-C-ST001-20OCT14-0053M	Municipal Sewage	1	1	1	1	1	1	1	0	1	0	1	0	1	0	1	0	1	0	0	0	0	0	0	1	0	0	0	0	0	0	0	0	0	1	1	1	1	1	1	1	1	0	0	1	1	0	0	0
EC-C-ST001-25AUG15-0117J	Municipal Sewage	1	1	1	1	1	1	1	0	0	0	0	0	0	0	0	0	0	0	0	0	0	0	0	1	0	0	0	0	0	0	0	0	0	1	1	1	1	1	1	1	1	0	0	0	0	0	0	0
EC-C-ST001-27APR15-0081I	Municipal Sewage	1	1	1	1	1	1	1	0	0	0	0	0	0	0	0	0	0	0	0	0	0	0	0	1	0	0	0	0	0	0	0	0	0	0	1	0	1	1	1	0	1	0	0	0	0	0	0	0
EC-C-ST001-27APR15-0081K	Municipal Sewage	1	1	1	1	1	1	1	0	0	0	0	0	0	0	0	0	0	0	0	0	0	0	0	0	0	0	0	0	0	0	0	0	0	0	0	0	0	0	0	0	0	0	0	0	0	0	0	0
EC-M-ST001-03MAR15-0067I	Municipal Sewage	1	1	1	1	1	1	1	0	0	0	0	0	0	0	0	0	0	0	0	0	0	0	0	1	0	0	0	0	0	0	0	0	0	1	1	1	1	1	1	1	1	0	1	0	0	0	0	0
EC-M-ST001-03MAR15-0067K	Municipal Sewage	1	1	1	1	1	1	1	1	0	0	0	0	0	0	0	0	0	0	0	0	0	0	0	1	0	0	0	0	0	0	0	0	0	0	0	0	0	0	0	0	0	0	0	0	0	0	0	0
EC-M-ST001-03NOV15-0137K	Municipal Sewage	1	1	1	1	1	1	1	0	0	0	0	0	0	0	0	0	0	0	0	0	0	0	0	1	0	0	0	0	0	0	0	0	0	0	0	0	0	0	0	0	0	0	0	0	0	0	0	0
EC-M-ST001-03NOV15-0137M	Municipal Sewage	1	1	1	1	1	1	1	0	0	0	0	0	0	0	0	0	0	0	0	0	0	0	0	1	0	0	0	0	0	0	0	0	0	0	0	0	0	0	0	0	0	0	0	0	0	0	0	0
EC-M-ST001-05JAN16-0143I	Municipal Sewage	1	1	1	1	1	1	1	0	0	0	0	0	0	0	0	0	0	0	0	0	0	0	0	1	0	0	0	0	0	0	0	0	0	0	0	0	1	1	1	0	1	0	0	0	0	0	0	0
EC-M-ST001-05JAN16-0143K	Municipal Sewage	1	1	1	1	1	1	1	0	0	0	0	0	0	0	0	0	0	0	0	0	0	0	0	1	0	0	0	0	0	0	0	0	0	1	1	1	1	1	1	1	1	0	0	0	0	0	0	0
EC-M-ST001-08MAR16-0147J	Municipal Sewage	1	1	1	1	1	1	1	0	0	0	0	0	0	0	0	0	0	0	0	0	0	0	0	0	0	0	0	0	0	0	0	0	0	0	0	0	0	0	0	0	0	0	0	0	0	0	0	0
EC-M-ST001-08MAR16-0147M	Municipal Sewage	1	1	1	1	1	1	1	0	0	0	0	0	0	0	0	0	0	0	0	0	0	0	0	1	0	0	0	0	0	0	0	0	0	1	1	1	1	1	1	1	1	0	0	0	0	0	0	0
EC-M-ST001-13OCT14-0050I	Municipal Sewage	1	1	1	1	1	1	1	0	0	0	0	0	0	0	0	0	0	0	0	0	0	0	0	1	0	0	0	0	0	0	0	0	0	1	1	1	1	1	1	1	1	0	0	0	0	0	0	0
EC-M-ST001-13OCT14-0050K	Municipal Sewage	1	1	1	1	1	1	1	0	0	0	0	0	0	0	0	0	0	0	0	0	0	0	0	1	0	0	0	0	0	0	0	0	0	1	1	1	1	1	1	1	1	0	0	0	0	0	0	0
EC-M-ST001-15SEP15-0124L	Municipal Sewage	1	1	1	1	1	1	1	0	0	0	0	0	0	0	0	0	0	0	0	0	0	0	0	0	0	0	0	0	0	0	0	0	0	0	0	0	0	0	0	0	0	0	0	0	0	0	0	0
EC-M-ST001-19MAY15-0089I	Municipal Sewage	1	1	1	1	1	1	1	0	0	0	0	0	0	0	0	0	0	0	0	0	0	0	0	1	1	0	0	0	0	0	0	0	0	0	1	0	1	1	1	0	1	0	0	0	0	0	0	0
EC-M-ST001-19MAY15-0089K	Municipal Sewage	1	1	1	1	1	1	1	0	0	0	0	0	0	0	0	0	0	0	0	0	0	0	0	1	0	0	0	0	0	0	0	0	0	0	1	0	1	1	1	0	1	0	0	0	0	0	0	0
EC-M-ST001-21JUL14-0029I	Municipal Sewage	1	1	1	1	1	1	1	0	0	0	0	0	0	0	0	0	0	0	0	0	0	0	0	1	0	0	0	0	0	0	0	0	0	1	1	1	1	1	1	1	1	0	0	0	0	0	0	0
EC-M-ST001-23NOV14-0060I	Municipal Sewage	1	1	1	1	1	1	1	0	0	0	0	0	0	0	0	0	0	0	0	0	0	0	0	1	0	0	0	0	0	0	0	0	0	0	1	0	1	1	1	0	1	0	0	0	0	0	0	0
EC-M-ST001-23NOV14-0060L	Municipal Sewage	1	1	1	1	1	1	1	0	0	0	0	0	0	0	0	0	0	0	0	0	0	0	0	1	0	0	0	0	0	0	0	0	0	1	1	1	1	1	1	1	1	0	0	0	0	0	0	0
EC-N-FC039-26OCT15-0648J	Cattle feces	1	1	1	1	1	1	1	0	0	0	0	0	0	0	0	0	0	0	0	0	0	0	0	0	0	0	0	0	0	0	0	0	0	0	0	0	0	0	0	0	0	0	0	0	0	0	0	0
EC-N-FC065-26OCT15-0651J	Cattle feces	1	1	1	1	1	1	1	0	0	0	0	0	0	0	0	0	0	0	0	0	0	0	0	0	0	0	0	0	0	0	0	0	0	0	0	0	0	0	0	0	0	0	0	0	0	0	0	0
EC-N-FC095-28APR14-0008F	Cattle feces	1	1	1	1	1	1	1	0	0	0	0	0	0	0	0	0	0	0	0	0	0	0	0	0	0	0	0	0	0	0	0	0	0	0	0	0	0	0	0	0	0	0	0	0	0	0	0	0
EC-N-FC108-08DEC15-0707J	Cattle feces	1	1	1	1	1	1	1	0	0	0	0	0	0	0	0	0	0	0	0	0	0	0	0	0	0	0	0	0	0	0	0	0	0	0	0	0	0	0	0	0	0	0	0	0	0	0	0	0
EC-N-FC124-17AUG15-0591J	Cattle feces	1	1	1	1	1	1	1	0	0	0	0	0	0	0	0	0	0	0	0	0	0	0	0	0	0	0	0	0	0	0	0	0	0	0	0	0	0	0	0	0	0	0	0	0	0	0	0	0
EC-N-FC126-28OCT14-0230J	Cattle feces	1	1	1	1	1	1	1	0	0	0	0	0	0	0	0	0	0	0	0	0	0	0	0	0	0	0	0	0	0	0	0	0	0	0	0	0	0	0	0	0	0	0	0	0	0	0	0	0
EC-N-FC131-22JUN15-0523J	Cattle feces	1	1	1	1	1	1	1	0	0	0	0	0	0	0	0	0	0	0	0	0	0	0	0	0	0	0	0	0	0	0	0	0	0	0	0	0	0	0	0	0	0	0	0	0	0	0	0	0
EC-N-FC134-24FEB15-0379J	Cattle feces	1	1	1	1	1	1	1	0	0	0	0	0	0	0	0	0	0	0	0	0	0	0	0	1	0	0	0	0	0	0	0	0	0	0	0	0	0	0	0	0	0	0	0	0	0	0	0	0
EC-N-FC137-08DEC15-0715J	Cattle feces	1	1	1	1	1	1	1	0	0	0	0	0	0	0	0	0	0	0	0	0	0	0	0	1	0	0	0	0	0	0	0	0	0	0	0	0	0	0	0	0	0	0	0	0	0	0	0	0
ECR-0009	Catch Basin	1	1	1	1	1	1	1	0	0	0	0	0	0	0	0	0	0	0	0	0	0	0	0	0	0	0	0	0	0	0	0	0	0	0	0	0	0	0	0	0	0	0	0	0	0	0	0	0
ECR-0018	Catch Basin	1	1	1	1	1	1	1	0	0	0	0	0	0	0	0	0	0	0	0	0	0	0	0	0	0	0	0	0	0	0	0	0	0	0	0	0	0	0	0	0	0	0	0	0	0	0	0	0
ECR-0118	Catch Basin	1	1	1	0	1	1	1	0	0	0	0	0	0	0	0	0	0	0	0	0	0	0	0	1	0	0	0	0	0	0	0	0	0	0	0	0	0	0	0	0	0	0	0	0	0	0	0	0
ECR-045	Surface Water	1	1	1	1	1	1	1	0	0	0	0	0	0	0	0	0	0	0	0	0	0	0	0	0	0	0	0	0	0	0	0	0	0	0	0	0	0	0	0	0	0	0	0	0	0	0	0	0
ECR-051	Catch Basin	1	1	1	1	1	1	1	0	0	0	0	0	0	0	0	0	0	0	0	0	0	0	0	1	0	0	0	0	0	0	0	0	0	0	0	0	0	0	0	0	0	0	0	0	0	0	0	0
ECR-056	Catch Basin	1	1	1	1	1	1	1	0	0	0	0	0	0	0	0	0	0	0	0	0	0	0	0	1	1	0	0	0	0	0	0	0	0	0	0	0	0	0	0	0	0	0	0	0	0	0	0	0
ECR-058	Surface Water	1	1	1	1	1	1	1	0	0	0	0	0	0	0	0	0	0	0	0	0	0	0	0	1	0	0	0	0	0	0	0	0	0	1	1	1	1	1	1	1	1	0	0	0	0	0	0	0
ECR-059	Surface Water	1	1	1	1	1	1	1	0	0	0	0	0	0	0	0	0	0	0	0	0	0	0	0	0	0	0	0	0	0	0	0	0	0	0	0	0	0	0	0	0	0	0	0	0	0	0	0	0
ECR-065	Surface Water	1	1	1	1	1	1	1	0	0	0	0	0	0	0	0	0	0	0	0	0	0	0	0	0	0	0	0	0	0	0	0	0	0	0	0	0	0	0	0	0	0	0	0	0	0	0	0	0
ECR-066	Surface Water	1	1	1	1	1	1	1	0	0	0	0	0	0	0	0	0	0	0	0	0	0	0	0	0	0	0	0	0	0	0	0	0	0	0	0	0	0	0	0	0	0	0	0	0	0	0	0	0
ECR-074	Surface Water	1	1	1	1	1	1	1	0	0	0	0	0	0	0	0	0	0	0	0	0	0	0	0	0	1	0	0	0	0	0	0	0	0	0	0	0	0	0	0	0	0	0	0	0	0	0	0	0
ECR-076	Surface Water	1	1	1	1	1	1	1	0	0	0	0	0	0	0	0	0	0	0	0	0	0	0	0	0	1	0	0	0	0	0	0	0	0	0	0	0	0	0	0	0	0	0	0	0	0	0	0	0
ECR-077	Surface Water	1	1	1	1	1	1	1	0	0	0	0	0	0	0	0	0	0	0	0	0	0	0	0	0	1	0	0	0	0	0	0	0	0	0	0	0	0	0	0	0	0	0	0	0	0	0	0	0
ECR-079	Surface Water	1	1	1	1	1	1	1	0	0	0	0	0	0	0	0	0	0	0	0	0	0	0	0	0	1	0	0	0	0	0	0	0	0	0	0	0	0	0	0	0	0	0	0	0	0	0	0	0
ECR-086	Catch Basin	1	1	1	1	1	1	1	0	0	0	0	0	0	0	0	0	0	0	0	0	0	0	0	0	1	0	0	0	0	0	0	0	0	0	0	0	0	0	0	0	0	0	0	0	0	0	0	0
ECR-091	Surface Water	1	1	1	1	1	1	1	0	0	0	0	0	0	0	0	0	0	0	0	0	0	0	0	1	0	0	0	0	0	0	0	0	0	0	0	0	1	1	1	0	1	0	0	0	0	0	0	0
ECR-094	Surface Water	1	1	1	1	1	1	1	0	0	0	0	0	0	0	0	0	0	0	0	0	0	0	0	0	0	0	0	0	0	0	0	0	0	0	0	0	0	0	0	0	0	0	0	0	0	0	0	0
ECR-108	Surface Water	1	1	1	1	1	1	1	0	0	0	0	0	0	0	0	0	0	0	0	0	0	0	0	1	0	0	0	0	0	0	0	0	0	0	0	0	1	1	1	0	0	0	0	0	0	0	0	0
ECR-109	Surface Water	1	1	1	1	1	1	1	0	0	0	0	0	0	0	0	0	0	0	0	0	0	0	0	1	0	0	0	0	0	0	0	0	0	0	0	0	1	1	1	0	0	0	0	0	0	0	0	0
ECR-121	Catch Basin	1	1	1	0	1	1	1	0	0	0	0	0	0	0	0	0	0	0	0	0	0	0	0	1	0	0	0	0	0	0	0	0	0	0	0	0	0	0	0	0	0	0	0	0	0	0	0	0
ECR-124	Surface Water	1	1	1	1	1	1	1	0	0	0	0	0	0	0	0	0	0	0	0	0	0	0	0	0	0	0	0	0	0	0	0	0	0	0	0	0	0	0	0	0	0	0	0	0	0	0	0	0
ECR-127	Surface Water	1	1	1	0	1	1	1	0	0	0	0	0	0	0	0	0	0	0	0	0	0	0	0	1	0	0	0	0	0	0	0	0	0	0	0	0	0	0	0	0	0	0	0	0	0	0	0	0
ECR-131	Surface Water	1	1	1	0	1	1	1	0	0	0	0	0	0	0	0	0	0	0	0	0	0	0	0	1	0	0	0	0	0	0	0	0	0	0	0	0	0	0	0	0	0	0	0	0	0	0	0	0
EC-S-CB001-12MAY14-0008I	Catch Basin	1	1	1	1	1	1	1	0	0	0	0	0	0	0	0	0	0	0	0	0	0	0	0	0	0	0	0	0	0	0	0	0	0	0	0	0	0	0	0	0	0	0	0	0	0	0	0	0
EC-S-CB001-12MAY14-0008M	Catch Basin	1	1	1	1	1	1	1	0	0	0	0	0	0	0	0	0	0	0	0	0	0	0	0	0	0	0	0	0	0	0	0	0	0	0	0	0	0	0	0	0	0	0	0	0	0	0	0	0
EC-S-CB001-12MAY14-0026K	Catch Basin	1	1	1	1	1	1	1	0	0	0	0	0	0	0	0	0	0	0	0	0	0	0	0	1	0	0	0	0	0	0	0	0	0	0	0	0	0	0	0	0	0	0	0	0	0	0	0	0
EC-S-CB001-14SEP15-0121I	Catch Basin	1	1	1	1	1	1	1	0	0	0	0	0	0	0	0	0	0	0	0	0	0	0	0	0	0	0	0	0	0	0	0	0	0	0	0	0	0	0	0	0	0	0	0	0	0	0	0	0
EC-S-CB001-15SEP14-0043I	Catch Basin	1	1	1	1	1	1	1	0	0	0	0	0	0	0	0	0	0	0	0	0	0	0	0	0	1	0	0	0	0	1	1	1	1	0	0	0	0	0	0	0	0	1	0	0	0	0	0	0
EC-S-CB001-15SEP14-0043K	Catch Basin	1	1	1	1	1	1	1	0	0	0	0	0	0	0	0	0	0	0	0	0	0	0	0	1	0	1	1	1	0	0	0	0	0	0	0	0	0	0	0	0	0	0	0	0	0	0	0	0
EC-S-CB001-15SEP14-0043L	Catch Basin	1	1	1	1	1	1	1	0	0	0	0	0	0	0	0	0	0	0	0	0	0	0	0	1	0	0	0	0	0	0	0	0	0	0	0	0	0	0	0	0	0	0	0	0	0	0	0	0
EC-S-CB001-15SEP14-0043M	Catch Basin	1	1	1	1	1	1	1	0	0	0	0	0	0	0	0	0	0	0	0	0	0	0	0	0	0	0	0	0	1	1	1	1	1	0	0	0	0	0	0	0	0	1	0	0	0	1	1	0
EC-S-CB001-20JUL15-0105I	Catch Basin	1	1	1	1	1	1	1	0	0	0	0	0	0	0	0	0	0	0	0	0	0	0	0	1	0	0	0	0	0	0	0	0	0	0	0	0	1	1	1	0	0	0	0	0	0	0	0	0
EC-S-FC025-24NOV14-0255J	Cattle feces	1	1	1	1	1	1	1	0	0	0	0	0	0	0	0	0	0	0	0	0	0	0	0	0	0	0	0	0	0	0	0	0	0	0	0	0	0	0	0	0	0	0	0	0	0	0	0	0
EC-S-FC025-42135-0453J	Cattle feces	1	1	1	1	1	1	1	0	0	1	0	1	0	1	0	1	0	1	0	0	0	0	0	0	0	1	1	1	0	0	0	0	0	0	0	0	0	0	0	0	0	0	0	0	0	0	0	0
EC-S-FC032-24NOV15-0684J	Cattle feces	1	1	1	1	1	1	1	0	0	0	0	0	0	0	0	0	0	0	0	0	0	0	0	0	0	0	0	0	0	0	0	0	0	0	0	0	0	0	0	0	0	0	0	0	0	0	0	0
EC-S-FC066-20JAN15-0315J	Cattle feces	1	1	1	1	1	1	1	0	0	0	0	0	0	0	0	0	0	0	0	0	0	0	0	0	0	0	0	0	0	0	0	0	0	0	0	0	0	0	0	0	0	0	0	0	0	0	0	0
EC-S-FC200-20JUL15-0550J	Cattle feces	1	1	1	1	1	1	1	0	0	0	0	0	0	0	0	0	0	0	0	0	0	0	0	0	1	0	0	0	0	0	0	0	0	0	0	0	0	0	0	0	0	0	0	0	0	0	0	0
EC-S-FC204-20JUL15-0551J	Cattle feces	1	1	1	1	1	1	1	0	0	0	0	0	0	0	0	0	0	0	0	0	0	0	0	1	0	0	0	0	0	0	0	0	0	0	0	0	0	0	0	0	0	0	0	0	0	0	0	0
EC-S-FC302-12JAN16-0751J	Cattle feces	1	1	1	1	1	1	1	0	0	0	0	0	0	0	0	0	0	0	0	0	0	0	0	0	0	0	0	0	0	0	0	0	0	0	0	0	0	0	0	0	0	0	0	0	0	0	0	0
EC-S-FC404-14SEP15-0608J	Cattle feces	1	1	1	1	1	1	1	0	0	0	0	0	0	0	0	0	0	0	0	0	0	0	0	0	1	0	0	0	0	0	0	0	0	0	0	0	0	0	0	0	0	0	0	0	0	0	0	0
EC-S-FC602-12MAY14-0114J	Cattle feces	1	1	1	1	1	1	1	0	0	0	0	0	0	0	0	0	0	0	0	0	0	0	0	0	0	0	0	0	0	0	0	0	0	0	0	0	0	0	0	0	0	0	0	0	0	0	0	0
EC-S-FC605-12JAN16-0757J	Cattle feces	1	1	1	1	1	1	1	0	0	1	0	1	0	0	0	0	0	0	1	0	0	0	0	0	0	0	0	0	0	0	0	0	0	0	0	0	0	0	0	0	0	0	0	0	0	0	0	0
EC-V-CB001-14JUL14-0027I	Catch Basin	1	1	1	1	1	1	1	0	0	0	0	0	0	0	0	0	0	0	0	0	0	0	0	0	0	0	0	0	0	0	0	0	0	0	0	0	0	0	0	0	0	0	0	0	0	0	0	0
EC-V-CB001-14JUL14-0027M	Catch Basin	1	1	1	1	1	1	1	0	0	0	0	0	0	0	0	0	0	0	0	0	0	0	0	0	0	0	0	0	0	0	0	0	0	0	0	0	0	0	0	0	0	0	0	0	0	0	0	0
EC-V-CB001-26MAY14-0011I	Catch Basin	1	1	1	1	1	1	1	0	0	0	0	0	0	0	0	0	0	0	0	0	0	0	0	1	1	0	0	0	0	0	0	0	0	0	0	0	0	0	0	0	0	0	0	0	0	0	0	0
EC-V-CB002-26MAY14-0012I	Catch Basin	1	1	1	0	1	1	1	0	0	0	0	0	0	0	0	0	0	0	0	0	0	0	0	0	0	0	0	0	0	0	0	0	0	0	0	0	0	0	0	0	0	0	0	0	0	0	0	0
EC-V-CB002-30MAR15-0070I	Catch Basin	1	1	1	1	1	1	1	0	0	0	0	0	0	0	0	0	0	0	0	0	0	0	0	0	1	0	0	0	1	1	1	1	1	0	0	0	0	0	0	0	0	1	0	0	0	0	0	0
EC-V-CB002-30MAR15-0070J	Catch Basin	1	1	1	1	1	1	1	0	0	0	0	0	0	0	0	0	0	0	0	0	0	0	0	0	0	0	0	0	0	0	0	0	0	0	0	0	0	0	0	0	0	0	0	0	0	0	0	0
EC-V-CB002-30MAR15-0070K	Catch Basin	1	1	1	1	1	1	1	0	0	0	0	0	0	0	0	0	0	0	0	0	0	0	0	0	0	0	0	0	0	0	0	0	0	0	0	0	0	0	0	0	0	0	0	0	0	0	0	0
EC-V-CB002-30MAR15-0070M	Catch Basin	1	1	1	1	1	1	1	0	0	0	0	0	0	0	0	0	0	0	0	0	0	0	0	0	0	0	0	0	0	0	0	0	0	0	0	0	0	0	0	0	0	0	0	0	0	0	0	0
EC-V-FC018-27JAN15-0329J	Cattle feces	1	1	1	1	1	1	1	0	0	0	0	0	0	0	0	0	0	0	0	0	0	0	0	0	0	0	0	0	0	0	0	0	0	0	0	0	0	0	0	0	0	0	0	0	0	0	0	0
EC-V-FC030-23SEP14-0187J	Cattle feces	1	1	1	1	1	1	1	0	0	0	0	0	0	0	0	0	0	0	0	0	0	0	0	1	0	0	0	0	0	0	0	0	0	0	0	0	0	0	0	0	0	0	0	0	0	0	0	0
EC-V-FC030-30MAR15-0404J	Cattle feces	1	1	1	1	1	1	1	0	0	0	0	0	0	0	0	0	0	0	0	0	0	0	0	0	0	0	0	0	0	0	0	0	0	0	0	0	0	0	0	0	0	0	0	0	0	0	0	0
EC-V-FC045-21SEP15-0619J	Cattle feces	1	1	1	1	1	1	1	0	0	0	0	0	0	0	0	0	0	0	0	0	0	0	0	1	0	0	0	0	0	0	0	0	0	0	1	1	1	1	1	0	1	0	0	0	0	0	0	0
EC-V-FC089-14JUL14-0125J	Cattle feces	1	1	1	1	1	1	1	0	0	0	0	0	0	0	0	0	0	0	0	0	0	0	0	1	0	0	0	0	0	0	0	0	0	0	0	0	0	0	0	0	0	0	0	0	0	0	0	0
EC-V-FC099-24MAR16-0842J	Cattle feces	1	1	1	1	1	1	1	0	0	0	0	0	0	0	0	0	0	0	0	0	0	0	0	1	0	0	0	0	0	0	0	0	0	0	0	0	0	0	0	0	0	0	0	0	0	0	0	0
EC-V-FC115-12NOV14-0249J	Cattle feces	1	1	1	1	1	1	1	0	0	0	0	0	0	0	0	0	0	0	0	0	0	0	0	1	0	0	0	0	0	0	0	0	0	0	0	0	0	0	0	0	0	0	0	0	0	0	0	0
EC-V-FC118-24MAR16-0844J	Cattle feces	1	1	1	1	1	1	1	0	0	0	0	0	0	0	0	0	0	0	0	0	0	0	0	1	0	0	0	0	0	0	0	0	0	0	0	0	0	0	0	0	0	0	0	0	0	0	0	0
ESBL_0005	Human clinical	1	1	1	1	1	1	1	0	0	0	0	0	0	0	0	0	0	0	0	0	0	0	0	1	0	0	0	0	0	0	0	0	0	1	1	1	1	1	1	1	1	0	0	0	0	0	0	0
ESBL_0006	Human clinical	1	1	1	1	1	1	1	0	0	0	0	0	0	0	0	0	0	0	0	0	0	0	0	1	0	0	0	0	0	0	0	0	0	1	1	1	1	1	1	1	1	0	1	0	0	0	0	0
ESBL_0009	Human clinical	1	1	1	1	1	1	1	0	0	0	0	0	0	0	0	0	0	0	0	0	0	0	0	1	0	0	0	0	0	0	0	0	0	1	1	1	1	1	1	1	1	0	1	0	0	0	0	0
ESBL_0015	Human clinical	1	1	1	1	1	1	1	0	0	0	0	0	0	0	0	0	0	0	0	0	0	0	0	1	0	0	0	0	0	0	0	0	0	0	1	0	1	1	1	0	1	0	0	0	0	0	0	0
ESBL_0016	Human clinical	1	1	1	1	1	1	1	0	0	0	0	0	0	0	0	0	0	0	0	0	0	0	0	1	0	0	0	0	0	0	0	0	0	1	1	1	1	1	1	1	1	0	0	0	0	0	0	0
ESBL_0020	Human clinical	1	1	1	1	1	1	1	0	0	0	0	0	0	0	0	0	0	0	0	0	0	0	0	1	0	0	0	0	0	0	0	0	0	1	1	1	1	1	1	1	1	0	1	0	0	0	0	0
ESBL_0024	Human clinical	1	1	1	1	1	1	1	0	0	0	0	0	0	0	0	0	0	0	0	0	0	0	0	1	0	0	0	0	0	0	0	0	0	0	1	1	1	1	1	0	1	0	0	0	0	0	0	0
ESBL_0028	Human clinical	1	1	1	1	1	1	1	0	0	0	0	0	0	0	0	0	0	0	0	0	0	0	0	1	0	0	0	0	0	0	0	0	0	1	1	1	1	1	1	1	1	0	1	0	0	0	0	0
ESBL_0031	Human clinical	1	1	1	1	1	1	1	0	0	0	0	0	0	0	0	0	0	0	0	0	0	0	0	1	0	0	0	0	0	0	0	0	0	1	1	1	1	1	1	0	0	0	0	0	0	0	0	0
ESBL_0033	Human clinical	1	1	1	1	1	1	1	0	0	0	0	0	0	0	0	0	0	0	0	0	0	0	0	0	0	0	0	0	0	0	0	0	0	0	0	0	0	0	0	0	0	0	0	0	0	0	0	0
ESBL_0036	Human clinical	1	1	1	1	1	1	1	0	0	0	0	0	0	0	0	0	0	0	0	0	0	0	0	1	0	0	0	0	0	0	0	0	0	1	1	1	1	1	1	1	1	0	1	0	0	0	0	0
ESBL_0041	Human clinical	1	1	1	1	1	1	1	0	0	0	0	0	0	0	0	0	0	0	0	0	0	0	0	1	0	0	0	0	0	0	0	0	0	1	1	1	1	1	1	1	1	0	0	0	0	0	0	0
ESBL_0046	Human clinical	1	1	1	1	1	1	1	0	0	0	0	0	0	0	0	0	0	0	0	0	0	0	0	1	0	0	0	0	0	0	0	0	0	1	1	1	1	1	1	1	1	0	1	0	0	0	0	0
ESBL_0051	Human clinical	1	1	1	1	1	1	1	0	1	0	1	0	1	0	1	0	0	0	0	0	0	0	0	1	0	0	0	0	0	0	0	0	0	1	1	1	1	1	1	1	1	0	0	0	1	0	0	0
ESBL_0052	Human clinical	1	1	1	1	1	1	1	0	0	0	0	0	0	0	0	0	0	0	0	0	0	0	0	1	1	0	0	0	0	0	0	0	0	0	1	1	1	1	1	0	1	0	0	0	0	0	0	0
ESBL_0056	Human clinical	1	1	1	1	1	1	1	0	0	0	0	0	0	0	0	0	0	0	0	0	0	0	0	1	0	0	0	0	0	0	0	0	0	1	1	1	1	1	1	1	1	0	1	0	0	0	0	0
ESBL_0061	Human clinical	1	1	1	1	1	1	1	0	0	0	0	0	0	0	0	0	0	0	0	0	0	0	0	1	0	0	0	0	0	0	0	0	0	1	1	1	1	1	1	1	1	0	0	0	0	0	0	0
ESBL_0066	Human clinical	1	1	1	1	1	1	1	0	0	0	0	0	0	0	0	0	0	0	0	0	0	0	0	1	0	0	0	0	0	0	0	0	0	0	1	0	1	1	1	0	1	0	0	0	0	0	0	0
ESBL_0070	Human clinical	1	1	1	1	1	1	1	0	0	0	0	0	0	0	0	0	0	0	0	0	0	0	0	1	0	0	0	0	0	0	0	0	0	1	1	1	1	1	1	1	1	0	1	0	0	0	0	0
ESBL_0075	Human clinical	1	1	1	1	1	1	1	0	0	0	0	0	0	0	0	0	0	0	0	0	0	0	0	1	0	0	0	0	0	0	0	0	0	0	1	0	1	1	1	0	1	0	0	0	0	0	0	0
ESBL_0076	Human clinical	1	1	1	1	1	1	1	0	0	0	0	0	0	0	0	0	0	0	0	0	0	0	0	1	0	0	0	0	0	0	0	0	0	0	1	1	1	1	1	0	1	0	0	0	0	0	0	0
ESBL_0078	Human clinical	1	1	1	1	1	1	1	0	0	0	0	0	0	0	0	0	0	0	0	0	0	0	0	1	0	0	0	0	0	0	0	0	0	1	1	1	1	1	1	1	1	0	0	0	0	0	0	0
ESBL-0001	Human clinical	1	1	1	1	1	1	1	0	0	0	0	0	0	0	0	0	0	0	0	0	0	0	0	1	0	0	0	0	0	0	0	0	0	0	0	0	0	0	0	0	0	0	0	0	0	0	0	0
ESBL-0042	Human clinical	1	1	1	1	1	1	1	0	0	0	0	0	0	0	0	0	0	0	0	0	0	0	0	1	0	0	0	0	0	0	0	0	0	0	1	1	1	1	1	0	1	0	0	0	0	0	0	0
ESBL-0043	Human clinical	1	1	1	1	1	1	1	0	0	0	0	0	0	0	0	0	0	0	0	0	0	0	0	1	0	0	0	0	0	0	0	0	0	1	1	1	1	1	1	1	1	0	0	0	0	0	0	0
H96-2	Beef procssing plant	1	1	1	1	1	1	1	0	0	0	0	0	0	0	0	0	0	0	0	0	0	0	0	0	1	0	0	0	1	1	1	1	1	0	0	0	0	0	0	0	0	1	0	0	0	0	0	0
H96-3	Beef procssing plant	1	1	1	1	1	1	1	0	0	0	0	0	0	0	0	0	0	0	0	0	0	0	0	0	1	0	0	0	1	1	1	1	1	0	0	0	0	0	0	0	0	1	0	0	0	0	0	0
SWECR_0104	Catch Basin	1	1	1	1	1	1	1	0	0	0	0	0	0	0	0	0	0	0	0	0	0	0	0	0	1	0	0	0	1	1	1	1	1	0	0	0	0	0	0	0	0	1	0	0	0	0	0	0
SWECR_0112	Catch Basin	1	1	1	1	1	1	1	0	0	0	0	0	0	0	0	0	0	0	0	0	0	0	0	1	0	0	0	0	0	0	0	0	0	0	0	0	0	0	0	0	0	0	0	0	0	0	0	0
SWECR_0149	Catch Basin	1	1	1	1	1	1	1	0	0	0	0	0	0	0	0	0	0	0	0	0	0	0	0	0	0	0	0	0	0	0	0	0	0	0	0	0	0	0	0	0	0	0	0	0	0	0	0	0
SWECR_0151	Catch Basin	1	1	1	1	1	1	1	0	0	0	0	0	0	0	0	0	0	0	0	0	0	0	0	0	0	0	0	0	0	0	0	0	0	0	0	0	0	0	0	0	0	0	0	0	0	0	0	0
SWECR_0152	Catch Basin	1	1	1	1	1	1	1	0	0	0	0	0	0	0	0	0	0	0	0	0	0	0	0	1	0	0	0	0	0	0	0	0	0	0	0	0	0	0	0	0	0	0	0	0	0	0	0	0
SWECR_0153	Catch Basin	1	1	1	1	1	1	1	0	0	0	0	0	0	0	0	0	0	0	0	0	0	0	0	0	0	0	0	0	0	0	0	0	0	0	0	0	0	0	0	0	0	0	0	0	0	0	0	0
SWECR_0154	Catch Basin	1	1	1	1	1	1	1	0	0	0	0	0	0	0	0	0	0	0	0	0	0	0	0	0	0	0	0	0	0	0	0	0	0	0	0	0	0	0	0	0	0	0	0	0	0	0	0	0
SWECR_0155	Catch Basin	1	1	1	0	1	1	1	0	0	0	0	0	0	0	0	0	0	0	0	0	0	0	0	1	0	0	0	0	0	0	0	0	0	0	0	0	0	0	0	0	0	0	0	0	0	0	0	0
SWECR_0156	Catch Basin	1	1	1	1	1	1	1	0	0	0	0	0	0	0	0	0	0	0	0	0	0	0	0	0	0	0	0	0	0	0	0	0	0	0	0	0	0	0	0	0	0	0	0	0	0	0	0	0
SWECR_0180	Catch Basin	1	1	1	1	1	1	1	0	0	0	0	0	0	0	0	0	0	0	0	0	0	0	0	1	1	0	0	0	0	0	0	0	0	0	0	0	0	0	0	0	0	0	0	0	0	0	0	0
SWECR-0116	Catch Basin	0	1	1	1	1	1	1	0	0	0	0	0	0	0	0	0	0	0	0	0	0	0	0	0	0	0	0	0	0	0	0	0	0	0	0	0	0	0	0	0	0	0	0	0	0	0	0	0
SWECR-0142	Catch Basin	1	1	1	1	1	1	1	0	0	0	0	0	0	0	0	0	0	0	0	0	0	0	0	0	0	0	0	0	0	0	0	0	0	0	0	0	0	0	0	0	0	0	0	0	0	0	0	0
SWECR-0144	Catch Basin	1	1	1	0	1	1	1	0	0	0	0	0	0	0	0	0	0	0	0	0	0	0	0	1	0	0	0	0	0	0	0	0	0	0	0	0	0	0	0	0	0	0	0	0	0	0	0	0
SWECR-0146	Catch Basin	1	1	1	1	1	1	1	0	0	0	0	0	0	0	0	0	0	0	0	0	0	0	0	0	0	0	0	0	0	0	0	0	0	0	0	0	0	0	0	0	0	0	0	0	0	0	0	0
SWECR-0160	Catch Basin	1	1	1	1	1	1	1	0	0	0	0	0	0	0	0	0	0	0	0	0	0	0	0	1	0	0	0	0	0	0	0	0	0	0	0	0	0	0	0	0	0	0	0	0	0	0	0	0
SWECR-0162	Catch Basin	1	1	1	1	1	1	1	0	0	0	0	0	0	0	0	0	0	0	0	0	0	0	0	1	0	0	0	0	0	0	0	0	0	0	0	0	0	0	0	0	0	0	0	0	0	0	0	0
SWECR-0164	Catch Basin	1	1	1	1	1	1	1	0	0	0	0	0	0	0	0	0	0	0	0	0	0	0	0	0	0	0	0	0	0	0	0	0	0	0	0	0	0	0	0	0	0	0	0	0	0	0	0	0
SWECR-0166	Catch Basin	1	1	1	1	1	1	1	0	0	0	0	0	0	0	0	0	0	0	0	0	0	0	0	1	0	0	0	0	0	0	0	0	0	0	0	0	0	0	0	0	0	0	0	0	0	0	0	0
SWECR-0171	Surface Water	1	1	1	1	1	1	1	0	0	0	0	0	0	0	0	0	0	0	0	0	0	0	0	1	0	0	0	0	0	0	0	0	0	0	1	0	1	1	1	0	1	0	0	0	0	0	0	0
SWECR-0172	Surface Water	1	1	1	1	1	1	1	0	0	0	0	0	0	0	0	0	0	0	0	0	0	0	0	0	0	0	0	0	0	0	0	0	0	0	0	0	0	0	0	0	0	0	0	0	0	0	0	0
SWECR-0175	Surface Water	1	1	1	1	1	1	1	0	0	0	0	0	0	0	0	0	0	0	0	0	0	0	0	0	0	0	0	0	0	0	0	0	0	0	0	0	0	0	0	0	0	0	0	0	0	0	0	0
SWECR-0177	Surface Water	1	1	1	1	1	1	1	0	0	0	0	0	0	0	0	0	0	0	0	0	0	0	0	1	0	0	0	0	0	0	0	0	0	0	1	0	1	1	1	0	1	0	0	0	0	0	0	0
SWECR-0178	Surface Water	1	1	1	1	1	1	1	0	0	0	0	0	0	0	0	0	0	0	0	0	0	0	0	1	0	0	0	0	0	0	0	0	0	0	1	0	1	1	1	0	1	0	0	0	0	0	0	0
W98-1A	Beef procssing plant	1	1	1	1	1	1	1	0	0	0	0	0	0	0	0	0	0	0	0	0	0	0	0	0	1	0	0	0	1	1	1	1	1	0	0	0	0	0	0	0	0	1	0	0	0	0	0	0
W98-2A	Beef procssing plant	1	1	1	1	1	1	1	0	0	0	0	0	0	0	0	0	0	0	0	0	0	0	0	0	1	0	0	0	1	1	1	1	1	0	0	0	0	0	0	0	0	1	0	0	0	0	0	0
[truncated: 159 more columns]
